# Supplementary material for: Dynamic divisive normalization circuits explain and predict change detection in monkey area MT
Source: PLoS Comput Biol. 2021 Nov 12;17(11):e1009595. doi: 10.1371/journal.pcbi.1009595 (PMC8612546; doi:10.1371/journal.pcbi.1009595)
Supplement: S1 Data Code Repository — Running the code requires Matlab R2020a (The MathWorks, Inc.) and Python (Version 3.6). To perform all data analyses and fits, execute script ’PLOS_run_all.m’ from the main directory. See the comments in the scripts named ‘PLOS_run.m’ in the subdirectories for further information on the result plots and files created by running the code. (ZIP) [file pcbi.1009595.s001.zip]

Archive with 96 entries (76 files):
- PLOS/
- PLOS/Model/
- PLOS/Model/ICC/
- PLOS/Model/ICC/RGB/
- PLOS/Model/ICC/RGB/AdobeRGB1998.icc
- PLOS/Model/ICC/RGB/ColorMatchRGB.icc
- PLOS/Model/ICC/RGB/VideoHD.icc
- PLOS/Model/ICC/RGB/PAL_SECAM.icc
- PLOS/Model/ICC/RGB/SMPTE-C.icc
- PLOS/Model/ICC/RGB/AppleRGB.icc
- PLOS/Model/ICC/RGB/VideoPAL.icc
- PLOS/Model/ICC/RGB/VideoNTSC.icc
- PLOS/Model/ICC/Color Profile EULA.pdf
- PLOS/Model/ICC/Profile Information.pdf
- PLOS/Model/ICC/CMYK/
- PLOS/Model/ICC/CMYK/USWebCoatedSWOP.icc
- PLOS/Model/ICC/CMYK/CoatedGRACoL2006.icc
- PLOS/Model/ICC/CMYK/JapanColor2003WebCoated.icc
- PLOS/Model/ICC/CMYK/WebCoatedSWOP2006Grade5.icc
- PLOS/Model/ICC/CMYK/UncoatedFOGRA29.icc
- PLOS/Model/ICC/CMYK/USWebUncoated.icc
- PLOS/Model/ICC/CMYK/WebCoatedFOGRA28.icc
- PLOS/Model/ICC/CMYK/JapanColor2001Uncoated.icc
- PLOS/Model/ICC/CMYK/WebCoatedSWOP2006Grade3.icc
- PLOS/Model/ICC/CMYK/JapanColor2001Coated.icc
- PLOS/Model/ICC/CMYK/CoatedFOGRA27.icc
- PLOS/Model/ICC/CMYK/CoatedFOGRA39.icc
- PLOS/Model/ICC/CMYK/JapanWebCoated.icc
- PLOS/Model/ICC/CMYK/JapanColor2002Newspaper.icc
- PLOS/Model/ICC/Trademark Information.pdf
- PLOS/Model/Scripts/
- PLOS/Model/Scripts/make_example_trace.m
- PLOS/Model/Scripts/make_dn_plots.m
- PLOS/Model/Scripts/divine_approximation_V6.ipynb
- PLOS/Model/Scripts/divine_transient.py
- PLOS/Model/Scripts/make_phasespace_plots.m
- PLOS/Model/Plots/
- PLOS/Model/PLOS_run.m
- PLOS/Model/DN_Figures/
- PLOS/Model/DN_Figures/results.rar
- PLOS/Model/DN_Figures/RelativeTransientsGroup3.fig
- PLOS/Model/DN_Figures/RelativeTransientsGroup4.fig
- PLOS/Model/DN_Figures/RelativeTransientsGroup2.fig
- PLOS/Model/DN_Figures/RelativeTransientsGroup1.fig
- PLOS/Model/Common/
- PLOS/Model/Common/DVPercent2DVFactor.m
- PLOS/Model/Common/FSusTrans.m
- PLOS/Model/Common/Figure.m
- PLOS/Model/Common/MTRelative.m
- PLOS/Model/Common/VTune2.m
- PLOS/Model/Common/MTRateStep.m
- PLOS/Model/Common/extract_DN_Data.m
- PLOS/Model/Common/ColdShades.m
- PLOS/Slope/
- PLOS/Slope/Scripts/
- PLOS/Slope/Scripts/make_AnalyzeRTGain.m
- PLOS/Slope/Scripts/make_AnalyzeSlope.m
- PLOS/Slope/Plots/
- PLOS/Slope/PLOS_run.m
- PLOS/Slope/Data/
- PLOS/Slope/Data/Result_Deceleration20180222.mat
- PLOS/Slope/Common/
- PLOS/Slope/Common/GetTimeLags.m
- PLOS/Slope/Common/LinFitBootstrap.m
- PLOS/Slope/Common/Figure.m
- PLOS/Slope/Common/ComputePSTH.m
- PLOS/Fit/
- PLOS/Fit/Scripts/
- PLOS/Fit/Scripts/AnaDT_fits_exhaustive.m
- PLOS/Fit/Scripts/AnaDT_fits_varying_taus_adapted.m
- PLOS/Fit/Scripts/AnaDT_show_results2.m
- PLOS/Fit/Scripts/AnaDT_fits_constrainedgrid.m
- PLOS/Fit/Scripts/AnaDT_fits_probemaxquality.m
- PLOS/Fit/Scripts/AnaDT_fits_constrainedgrid_show.m
- PLOS/Fit/Plots/
- PLOS/Fit/PLOS_run.m
- PLOS/Fit/Preparatory/
- PLOS/Fit/Preparatory/Prep_GetOnsetDelays.m
- PLOS/Fit/Data/
- PLOS/Fit/Data/B_data_dt.mat
- PLOS/Fit/Data/R_data_dt.mat
- PLOS/Fit/Data/R_cell_pref_dir.mat
- PLOS/Fit/Data/B_cell_pref_dir.mat
- PLOS/Fit/Common/
- PLOS/Fit/Common/CompareModel.m
- PLOS/Fit/Common/LogGridSearch2D.m
- PLOS/Fit/Common/ShadyHose.m
- PLOS/Fit/Common/ImportMTSpikes.m
- PLOS/Fit/Common/SearchTaus.m
- PLOS/Fit/Common/DownsampleModel.m
- PLOS/Fit/Common/Figure.m
- PLOS/Fit/Common/PnT_outside_f.m
- PLOS/Fit/Common/MTRateStep.m
- PLOS/Fit/Common/test_LogGridSearch2D.m
- PLOS/Fit/Common/ReducedModelCalc.m
- PLOS/PLOS_run_all.m
