# Supplementary material for: Dynamic divisive normalization circuits explain and predict change detection in monkey area MT
Source: PLoS Comput Biol. 2021 Nov 12;17(11):e1009595. doi: 10.1371/journal.pcbi.1009595 (PMC8612546; doi:10.1371/journal.pcbi.1009595)
Supplement: S1 Data Code Repository — Running the code requires Matlab R2020a (The MathWorks, Inc.) and Python (Version 3.6). To perform all data analyses and fits, execute script ’PLOS_run_all.m’ from the main directory. See the comments in the scripts named ‘PLOS_run.m’ in the subdirectories for further information on the result plots and files created by running the code. (ZIP) [file pcbi.1009595.s001.zip › PLOS/Model/Scripts/make_example_trace.m]

clear all;
close all;

Ae_max = 120;
tau_ratio = 4;

Ae0 = 65;
Ae1 = 90;

dt = 0.01;
tmax = 15;

%%%%%%%%%%%%%%%%%%%%% NO USER-SERVICEABLE VARIABLES BEYOND THIS POINT!
par.me = Ae_max;
par.mi = 1;
par.taue = 0.50;
par.taui = par.taue*tau_ratio;
par.I0e = 0;
par.I0i = 0;
par.B = 1;

gammatt = 1.5;
tscale = 20;

t = [-tmax/6 0 0:dt:tmax];
[Ae, Ae_fast] = MTRateStep(tmax, dt, Ae0, Ae1, par);
Ae = [Ae0; Ae0; Ae];

Ae0_att = Ae_max*(gammatt/(gammatt-1+Ae_max/Ae0));
Ae1_att = Ae_max*(gammatt/(gammatt-1+Ae_max/Ae1));
[Ae_att, Ae_fast_att] = MTRateStep(tmax, dt, Ae0_att, Ae1_att, par);
Ae_att = [Ae0_att; Ae0_att; Ae_att];

cols = [0 0 0.8; 0.8 0 0];
fsize = 14;


Figure(1, [16 12], 'Helvetica', fsize);
plot(t*tscale, Ae_att-Ae_att(1), 'LineWidth', 3, 'Color', cols(2, :));
hold on;
plot(t*tscale, Ae-Ae(1), 'LineWidth', 3, 'Color', cols(1, :));
hold off;
grid on;
xlabel('time [ms]');
ylabel('activity increase [Hz]');

% pname = sprintf('Plots%sTraceNormalized', filesep);
% print(pname, '-depsc2');
% print(pname, '-dpng', '-r300');


Figure(2, [16 12], 'Helvetica', fsize);
plot(t*tscale, Ae_att, 'LineWidth', 3, 'Color', cols(2, :));
hold on;
plot(t*tscale, Ae, 'LineWidth', 3, 'Color', cols(1, :));
hold off;
grid on;
xlabel('time [ms]');
ylabel('activity [Hz]');

% pname = sprintf('Plots%sTraceNotNormalized', filesep);
% print(pname, '-depsc2');
% print(pname, '-dpng', '-r300');

% par.taue = 1;
Ae0 = 50;
Ae1 = 100;
[Ae, Ae_fast] = MTRateStep(tmax, dt, Ae0, Ae1, par);
Ae = [Ae0; Ae0; Ae];

Figure(3, [16 12], 'Helvetica', fsize);
plot(t*tscale, Ae, 'LineWidth', 3, 'Color', cols(1, :));
grid on;
xlabel('time [ms]');
ylabel('activity [Hz]');
ylim([0 200]);
xlim([-50 200]);

pname = sprintf('Plots%sTraceSingle', filesep);
print(pname, '-depsc2');
print(pname, '-dpng', '-r300');

fprintf('...corresponding TAU_E=%f\n', par.taue*tscale);
fprintf('...corresponding TAU_I=%f\n', par.taui*tscale);
fprintf('...corresponding Ae_MAX=%f\n', par.me/par.mi);
