# Supplementary material for: Dynamic divisive normalization circuits explain and predict change detection in monkey area MT
Source: PLoS Comput Biol. 2021 Nov 12;17(11):e1009595. doi: 10.1371/journal.pcbi.1009595 (PMC8612546; doi:10.1371/journal.pcbi.1009595)
Supplement: S1 Data Code Repository — Running the code requires Matlab R2020a (The MathWorks, Inc.) and Python (Version 3.6). To perform all data analyses and fits, execute script ’PLOS_run_all.m’ from the main directory. See the comments in the scripts named ‘PLOS_run.m’ in the subdirectories for further information on the result plots and files created by running the code. (ZIP) [file pcbi.1009595.s001.zip › PLOS/Model/Scripts/make_dn_plots.m]

clear all;
close all;

% data from 'TraschuetzFigures'
load DN_Data.mat;

% VERBOSE = false;
SEPARATE = false;
MULTIPLOT = false;

%%% CONSTANTS ('optimizable' values marked with '*'
par.V0 = 0;                 % tuning curve, offset speed avoiding log(0)
par.VPREF = 1;              % tuning curve, preferred speed
par.FOFF = 0;               % tuning curve, firing rate offset
par.SIGMA2 = 2.6;          % (*) tuning curve, width in powers of 2
par.FMAX = 1.3;            % (*) max poss rate in relation to tuning curve max
par.DNS = [-1.43 0.85];     % dist of base to pref speed in powers of 2
par.DNS_IDXCMP = [1 4];     % compare to which experimental condition?
par.COLORS = [0.8 0 0; 1 0.6 0.6; 0 0 0.8; 0.6 0.6 1];
par.FSIZE = 14;

n_dns = numel(par.DNS);
for i_dn=1:n_dns
    
    idxcmp = par.DNS_IDXCMP(i_dn);
    
    % get speed changes in percent (dv)
    dv_exp = x_sus{idxcmp};
    dv_exp_f = DVPercent2DVFactor(dv_exp); 
    % get firing rate ratios from experiment (fr)
    fr_sus_exp = y_sus{idxcmp};
    fr_trans_exp = y_trans{idxcmp};
    fr_sus_exp_lerror = l_sus{idxcmp};
    fr_sus_exp_uerror = u_sus{idxcmp};
    fr_trans_exp_lerror = l_trans{idxcmp};
    fr_trans_exp_uerror = u_trans{idxcmp};

    % create speed change axis for model data
    dn = par.DNS(i_dn);
    vmid = par.VPREF*exp(par.DNS(i_dn));
    dv_model = min(dv_exp):max(dv_exp);
    dv_model_f = DVPercent2DVFactor(dv_model);
    v = vmid*dv_model_f;

    f_pre = VTune2(vmid, par.VPREF, par.SIGMA2, par.V0, par.FOFF);
    f_post = VTune2(v, par.VPREF, par.SIGMA2, par.V0, par.FOFF);
    [fr_sus_model, fr_trans_model] = FSusTrans(f_pre, f_post, par.FMAX);

    %%% plot solution
    dv_range = [min(dv_model) max(dv_model)];

    if MULTIPLOT
        figure(1);
        subplot(n_dns, 1, i_dn);
    else
        Figure(i_dn, [12 18], 'Helvetica', par.FSIZE);
        % figure(i_dn);
    end
%     plot(dv_exp, fr_sus_exp, 'b-');
%     hold on;
%     plot(dv_exp, fr_trans_exp, 'r-');

    errorbar(dv_exp, fr_sus_exp, fr_sus_exp_lerror, fr_sus_exp_uerror, '--', ...
        'Color', par.COLORS(3, :), 'LineWidth', 2);
    hold on;
    errorbar(dv_exp, fr_trans_exp, fr_trans_exp_lerror, fr_trans_exp_uerror, '--', ...
        'Color', par.COLORS(1, :), 'LineWidth', 2);

    plot(dv_range, [1 1], 'k--');
    plot([0 0], [0 2.4], 'k--');
    xlim(dv_range); ylim([0 2.4]);
    
    if SEPARATE
        hold off;
        
        if MULTIPLOT
            figure(10);
            subplot(n_dns, 1, i_dn);
        else
            figure(10+i_dn);
        end
        
        pst = '-';
    else
        pst = '-';
    end
    
    plot(dv_model, fr_sus_model, [pst], ...
        'Color', par.COLORS(3, :), 'LineWidth', 3);
    hold on;
    plot(dv_model, fr_trans_model, [pst], ...
        'Color', par.COLORS(1, :), 'LineWidth', 3);

    if SEPARATE
        plot(dv_range, [1 1], 'k--');
        plot([0 0], [0 2.4], 'k--');
        xlim(dv_range); ylim([0 2.4]);
        

    end
    hold off;
    
    pname = sprintf('Plots%sDNCond%i', filesep, i_dn);
    print(pname, '-depsc2');
    print(pname, '-dpng', '-r200');
        
    % if ~MULTIPLOT
    %     waitforbuttonpress;
    % end
end
