# Supplementary material for: Dynamic divisive normalization circuits explain and predict change detection in monkey area MT
Source: PLoS Comput Biol. 2021 Nov 12;17(11):e1009595. doi: 10.1371/journal.pcbi.1009595 (PMC8612546; doi:10.1371/journal.pcbi.1009595)
Supplement: S1 Data Code Repository — Running the code requires Matlab R2020a (The MathWorks, Inc.) and Python (Version 3.6). To perform all data analyses and fits, execute script ’PLOS_run_all.m’ from the main directory. See the comments in the scripts named ‘PLOS_run.m’ in the subdirectories for further information on the result plots and files created by running the code. (ZIP) [file pcbi.1009595.s001.zip › PLOS/Model/Scripts/divine_approximation_V6.ipynb]

# %% [code]
# set some global variables!
tau_ratio = 0.4


# %% [markdown]
# **Exponential Approximation of DivInE Dynamics**

We consider the response of the DivInE circuit to a step function, changing the activation from a sustained level $a_e^0$ to a sustained level $a_e^1$. $a$'s are already normalized relative to maximum sustained activation $A_{max}=m_e/m_i$.

$\tau_e \dot{a_e} = -a_e+\left[ 
    {{1 \over a_e^1}-{1 \over a_e^0} \over {1 \over a_e^0}-1}
    \exp\left( -{t \over \tau_i} \right) + {1 \over a_e^1}
\right]^{-1}
= -a_e+a_e^1 \left[ 
    {1-{a_e^1 \over a_e^0} \over {1 \over a_e^0}-1}
    \exp\left( -{t \over \tau_i} \right) + 1
\right]^{-1}$ 

$\tau_e \dot{A_e} = -A_e+A_{max}\left[ 
    {{1 \over A_e^1}-{1 \over A_e^0} \over {1 \over A_e^0}-{1 \over A_{max}} }
    \exp\left( -{t \over \tau_i} \right) + {A_{max} \over A_e^1}
\right]^{-1}
    =-A_e+A_e^1 \left[ 
    {1-{A_e^1 \over A_e^0} \over {A_{max} \over A_e^0}-1 }
    \exp\left( -{t \over \tau_i} \right) + 1
\right]^{-1}$

### **a) Exponential Approximation: Ansatz**

Idea is to approximate the r.h.s. which is of the form

$\left[ ... \right]^{-1} = {1 \over p+q\exp(-t/\tau_i)} =
{1 \over p}{1 \over 1+r\exp(-t/\tau_i)} = {1 \over p} g(t)$

with constants

$r=q/p$;  
$q={{1 \over a_e^1}-{1 \over a_e^0} \over {1 \over a_e^0}-1}$;
$p={1 \over a_e^1}$ or $p={1 \over A_e^1}$

by an exponential decay

$\tilde{g}(t) = 1-{r \over 1+r} \exp\left( -t / \tilde{\tau}_i\right)$ .

Here we already chose the ansatz for $\tilde{g}$ such that $g(t)=\tilde{g}(t)$ for $t=0$ and for $t \longrightarrow \infty$, guaranteeing the same starting and end point for the substitute function.

For both, absolute and relative scaling of the activity, $r$ is identical:

$r={1-{a_e^1 \over a_e^0} \over {1 \over a_e^0}-1} = {1-{A_e^1 \over A_e^0} \over {A_{max} \over A_e^0}-1}$

### **b) Exponential Approximation: Determining the time constant $\tilde{\tau}_i$**

It remains to determine the new time constant $\tilde{\tau}_i$. One possible choice is to require $\tilde{g}$ to intersect $g$ when $\tilde{g}$ has decayed to $1/e$ of its value for $t=0$, i.e. after a time $t_0=\tilde{\tau}_i$. After a few calculations this results in

$\tilde{\tau}_i = \tau_i \log( \exp(1)(1+r)-r )$,

which for $r<<1$ becomes $\tilde{\tau}_i \approx \tau_i$, as expected.

Inserting the approximation into the original DEQ yields:

$\tau_e \dot{a_e} = -a_e+{1 \over p}\left[
    1-{q \over p+q} \exp(-t/\tilde{\tau}_i)
\right]$. 

### **c) Solving the approximate DGL**

The DGL to be solved is of the form

$a \dot{x} = -x+b-c\exp(-t/d)$.

Its solution is a superposition of exponentials with parameters $A$, $B$, $C$ and $D$, and initial condition $x(0)=x_0$:

$x(t)=V+W\exp(Xt)+Y\exp(-t/d)$.

Inserting the solution into the DEQ and comparison of constants yields:

$V=b$, $X=-1/a$, $D={c \over {a \over d}-1}$ and $W=x_0-V-Y$.

Reinserted into $x(t)$ this gives:

$x(t) = b+\left( x_0-b-{c \over {a \over d}-1} \right) \exp\left( -{t \over a} \right)
+\left({c \over {a \over d}-1}\right)\exp\left(-{t \over d}\right)$

With the constants of our approximate DEQ this solution reads:

$a_e(t) = {1 \over p}+\left( a_e^0-{1 \over p}
    -{ {q \over p(q+p)} \over {\tau_e \over \tilde{\tau}_i}-1} \right)
    \exp\left( -{t \over \tau_e} \right)
    +\left(
    { {q \over p(q+p)} \over {\tau_e \over \tilde{\tau}_i}-1}
    \right)\exp\left(-{t \over \tilde{\tau}_i}\right)$


# %% [markdown]
### **d) Extrema of the solution**

In order to find extrema (i.e. peak and trough of transient), we replace some of the more ugly terms by new constants:

$a_e(t) = A+(B-A-C)\exp(-t/\tau_e)+C\exp(-t/\tilde{\tau}_i)$.

By taking the first derivative and finding its zeros we obtain:

$t_{max} = {1 \over {1 \over \tau_e}-{1 \over \tilde{\tau}_i}}
    \log\left(-{\tilde{\tau}_i \over \tau_e}{B-A-C \over C}\right)$
    
By inserting $t_{max}$ into $a_e{t}$ we obtain...

${a_e}_{max} = A+C\left(1-{\tau_e \over \tilde{\tau}_i}\right)
    \left({\tilde{\tau}_i \over \tau_e}{C+A-B \over C}\right)^{1 \over 1-{\tilde{\tau}_i \over \tau_e}}$

...and, by reinserting the old parameters $p$ and $q$, and subsequently, $a_e^0$ and $a_e^1$:

$t_{max} = {1 \over {1 \over \tau_e}-{1 \over \tilde{\tau}_i}}
    \log\left[1+{1 \over a_e^1}\left({\tilde{\tau}_i \over \tau_e-1}\right)\right]$

${a_e}_{max} = a_e^1
    +{a_e^1(a_e^1-a_e^0) \over 1-a_e^1}
    \left[1+{1 \over a_e^1}\left({\tilde{\tau}_i \over \tau_e-1}\right)
    \right]^{1 \over 1-{\tilde{\tau}_i \over \tau_e}}$

The analytical solution is provided in the **divine_transient** package...

# %% [code]
%load_ext autoreload
%autoreload 2
import numpy as np
from math import *
import matplotlib.pyplot as plt

from divine_transient import divine_transient

np.seterr(divide='ignore', over='ignore', invalid='ignore')

# %% [code]
# test the function...
[ae, t, ae_approx, ae_approx_ana, ae_approx_ana_max, t_approx_ana_max] = \
    divine_transient(0.9, 0.4, 0.5, 2)

plt.plot(t, ae, color='black')
plt.plot(t, ae_approx, color='blue', linewidth=4)
plt.plot(t, ae_approx_ana, color='red', linewidth=2)
plt.plot(t_approx_ana_max, ae_approx_ana_max, 'x', color='green', linewidth=10, markersize=10)
plt.gca().set_xlim([0, t[-1]/5])

# %% [code]
help(divine_transient)

# %% [markdown]
### **e) Testing the Accuracy of the Approximate Solution**


# %% [code]


# %% [code]
# scan space
n = 50;
a0 = np.arange(float(n))/n+1/(2*n)
a1 = a0
n_a0 = a0.size
n_a1 = a1.size

tau_ex = tau_ratio;
tau_in = 1.00;

# allocate arrays
ae_max = np.zeros((n_a0, n_a1))
t_max = np.zeros((n_a0, n_a1))

ae_approx_max = np.zeros((n_a0, n_a1))
t_approx_max = np.zeros((n_a0, n_a1))

ae_approx_ana_max = np.zeros((n_a0, n_a1))
t_approx_ana_max = np.zeros((n_a0, n_a1))

# loop through space
for i0 in range(0, n_a0):
    for i1 in range(0, n_a1):
        
        # compute transients
        tmp_a0 = a0[i0]
        tmp_a1 = a1[i1]
        [ae, t, ae_approx, ae_approx_ana, tmp_ae_approx_ana_max, tmp_t_approx_ana_max] = \
            divine_transient(tmp_a0, tmp_a1, tau_ex, tau_in, VERBOSE=False)
        
        # positive or negative transient?
        if tmp_a1 > tmp_a0:
            i = np.argmax(ae)
            j = np.argmax(ae_approx)
        else:
            i = np.argmin(ae)
            j = np.argmin(ae_approx)
        
        t_max[i0, i1] = t[i]
        ae_max[i0, i1] = ae[i]
        
        t_approx_max[i0, i1] = t[j]
        ae_approx_max[i0, i1] = ae_approx[j]
        
        t_approx_ana_max[i0, i1] = tmp_t_approx_ana_max
        ae_approx_ana_max[i0, i1] = tmp_ae_approx_ana_max
            
        print('\r{} of {} done: a0={:.2f}, a1={:.2f}'.format(1+i1+i0*n_a1, n_a0*n_a1, tmp_a0, tmp_a1), end='')
   


# %% [code]


# %% [code]
fname = 'divine_approximation_TRATIO{:.2f}_RES{}'.format(tau_ratio, n)
print('Saving into: ', fname)
np.savez(fname, t_max=t_max, ae_max=ae_max, t_approx_max=t_approx_max, ae_approx_max=ae_approx_max, \
        t_approx_ana_max=t_approx_ana_max, ae_approx_ana_max=ae_approx_ana_max, \
        a0=a0, a1=a1, tau_ex=tau_ex, tau_in=tau_in)

# %% [code]
# fname = 'divine_approximation_TRATIO0.40_RES50'
data = np.load(fname+'.npz')

t_max = data['t_max']
ae_max = data['ae_max']

t_approx_max = data['t_approx_max']
ae_approx_max = data['ae_approx_max']

t_approx_ana_max = data['t_approx_ana_max']
ae_approx_ana_max = data['ae_approx_ana_max']

a0 = data['a0']
a1 = data['a1']
tau_ex = data['tau_ex']
tau_in = data['tau_in']

data.close()

# %% [markdown]
#### **e.1) Is our analytical solution of the approximate DEQ correct?**

# %% [code]
plt.figure(figsize=(20,14))

vmax_ae = max(max(ae_approx_ana_max.flatten()), max(ae_approx_max.flatten()))
vmax_t = max(max(t_approx_ana_max.flatten()), max(t_approx_max.flatten()))

perc_ae = 100*(ae_approx_ana_max-ae_approx_max)/ae_approx_ana_max
perc_t = 100*(t_approx_ana_max-t_approx_max)/t_approx_ana_max

for i in range(0, perc_t.shape[0]):
    perc_t[i, i] = 0

plt.subplot(231)
plt.pcolor(a0, a1, ae_approx_max.T, vmin=0, vmax=vmax_ae)
plt.colorbar()
plt.xlabel('$a_0$')
plt.ylabel('$a_1$')
plt.title('Numerical $a_{max}$')

plt.subplot(232)
plt.pcolor(a0, a1, ae_approx_ana_max.T, vmin=0, vmax=vmax_ae)
plt.colorbar()
plt.xlabel('$a_0$')
plt.ylabel('$a_1$')
plt.title('Analytical $a_{max}$')

plt.subplot(233)
plt.pcolor(a0, a1, perc_ae.T)
plt.colorbar()
plt.xlabel('$a_0$')
plt.ylabel('$a_1$')
plt.title('Difference (percent) $a_{max}$')


plt.subplot(234)
plt.pcolor(a0, a1, t_approx_max.T, vmin=0, vmax=vmax_t)
plt.colorbar()
plt.xlabel('$a_0$')
plt.ylabel('$a_1$')
plt.title('Numerical $t_{max}$')

plt.subplot(235)
plt.pcolor(a0, a1, t_approx_ana_max.T, vmin=0, vmax=vmax_t)
plt.colorbar()
plt.xlabel('$a_0$')
plt.ylabel('$a_1$')
plt.title('Analytical $t_{max}$')

plt.subplot(236)
plt.pcolor(a0, a1, perc_t.T)
plt.colorbar()
plt.xlabel('$a_0$')
plt.ylabel('$a_1$')
plt.title('Difference (percent) $t_{max}$')

# %% [markdown]


# %% [markdown]
#### **e.1) How well is time of max/min response approximated?**

# %% [code]

plt.figure(figsize=(20,7))
vmax = max(max(t_max.flatten()), max(t_approx_ana_max.flatten()))
perc = 100*(t_approx_ana_max.T-t_max.T)/t_max.T

plt.subplot(131)
plt.pcolor(a0, a1, t_max.T, vmin=0, vmax=vmax)
plt.colorbar()
plt.xlabel('$a_0$')
plt.ylabel('$a_1$')
plt.title('Numerical $t_{max}$')

plt.subplot(132)
plt.pcolor(a0, a1, t_approx_ana_max.T, vmin=0, vmax=vmax)
plt.colorbar()
plt.xlabel('$a_0$')
plt.ylabel('$a_1$')
plt.title('Approximate analytical $t_{max}$')

plt.subplot(133)
plt.contourf(a0, a1, perc, levels=16)
plt.colorbar()
plt.xlabel('$a_0$')
plt.ylabel('$a_1$')
plt.title('Error in Percent')

print(np.mean(np.abs(perc) < 10))

# %% [markdown]
#### **e.2) How well is ABSOLUTE normalized amplitude of max/min response approximated?**

# %% [code]
np.seterr(divide='ignore')
plt.figure(figsize=(20,7))
vmax = max(max(ae_max.flatten()), max(ae_approx_ana_max.flatten()))
perc = 100*(ae_approx_ana_max.T-ae_max.T)/t_max.T

plt.subplot(131)
plt.pcolor(a0, a1, ae_max.T, vmin=0, vmax=vmax)
plt.colorbar()
plt.xlabel('$a_0$')
plt.ylabel('$a_1$')
plt.title('Numerical $a_{max}$')

plt.subplot(132)
plt.pcolor(a0, a1, ae_approx_ana_max.T, vmin=0, vmax=vmax)
plt.colorbar()
plt.xlabel('$a_0$')
plt.ylabel('$a_1$')
plt.title('Approximate analytical $a_{max}$')

plt.subplot(133)
plt.contourf(a0, a1, perc, levels=np.arange(-5, 5, 1))
plt.colorbar()
plt.xlabel('$a_0$')
plt.ylabel('$a_1$')
plt.title('Error in Percent')

# %% [code]


# %% [markdown]
#### **e.3) How well is RELATIVE normalized amplitude of max/min response approximated?**

# %% [code]
np.seterr(divide='ignore')
plt.figure(figsize=(20,7))

a0_grid = (np.tile(a0,(a0.size,1))).T
ae_max_rel = ae_max-a0_grid
ae_approx_ana_max_rel = ae_approx_ana_max-a0_grid

vmax = max(max(ae_max_rel.flatten()), max(ae_approx_ana_max_rel.flatten()))
vmin = min(min(ae_max_rel.flatten()), min(ae_approx_ana_max_rel.flatten()))

perc = 100*(ae_approx_ana_max_rel-ae_max_rel)/abs(ae_max_rel)

plt.subplot(131)
plt.pcolor(a0, a1, ae_max_rel.T, vmin=vmin, vmax=vmax)
plt.colorbar()
plt.xlabel('$a_0$')
plt.ylabel('$a_1$')
plt.title('Numerical $a_{max}$')

plt.subplot(132)
plt.pcolor(a0, a1, ae_approx_ana_max_rel.T, vmin=vmin, vmax=vmax)
plt.colorbar()
plt.xlabel('$a_0$')
plt.ylabel('$a_1$')
plt.title('Approximate analytical $a_{max}$')

plt.subplot(133)
plt.contourf(a0, a1, perc.T, levels=np.arange(-5, 5, 1))
plt.colorbar()
plt.xlabel('$a_0$')
plt.ylabel('$a_1$')
plt.title('Error in Percent')

print(np.mean(np.abs(perc) < 5))

# %% [code]
print(np.mean(np.abs(perc) < 5))


# %% [code]
np.seterr(divide='ignore')
plt.figure(figsize=(15, 7))

vmax_t = max(max(t_max.flatten()), max(t_approx_ana_max.flatten()))
perc_t = 100*(t_approx_ana_max.T-t_max.T)/t_max.T
perc_t[np.isinf(perc_t)] = 0

a0_grid = (np.tile(a0,(a0.size,1))).T
ae_max_rel = ae_max-a0_grid
ae_approx_ana_max_rel = ae_approx_ana_max-a0_grid

vmax_a = max(max(ae_max_rel.flatten()), max(ae_approx_ana_max_rel.flatten()))
vmin_a = min(min(ae_max_rel.flatten()), min(ae_approx_ana_max_rel.flatten()))

perc_a = 100*(ae_approx_ana_max_rel-ae_max_rel)/abs(ae_max_rel)
perc_a[np.isnan(perc_a)] = 0

plt.subplot(121)
plt.contourf(a0, a1, perc_t, levels=np.arange(-10, 12, 2))
plt.colorbar()
plt.xlabel('$a_e^{pre}$')
plt.ylabel('$a_e^{post}$')
plt.title('Relative error of $t_{peak}$ in percent')

plt.subplot(122)
plt.contourf(a0, a1, perc_a.T, levels=np.arange(-5, 6, 1))
plt.colorbar()
plt.xlabel('$a_e^{pre}$')
plt.ylabel('$a_e^{post}$')
plt.title('Relative error of $A_{peak}$ in percent')

plt.savefig('approximation.eps', format='eps')
plt.savefig('approximation.png', format='png')
plt.savefig('approximation.pdf', format='pdf')

# %% [code]
print(perc_a[0:3,0:3])

# %% [code]
