# Supplementary material for: Dynamic divisive normalization circuits explain and predict change detection in monkey area MT
Source: PLoS Comput Biol. 2021 Nov 12;17(11):e1009595. doi: 10.1371/journal.pcbi.1009595 (PMC8612546; doi:10.1371/journal.pcbi.1009595)
Supplement: S1 Data Code Repository — Running the code requires Matlab R2020a (The MathWorks, Inc.) and Python (Version 3.6). To perform all data analyses and fits, execute script ’PLOS_run_all.m’ from the main directory. See the comments in the scripts named ‘PLOS_run.m’ in the subdirectories for further information on the result plots and files created by running the code. (ZIP) [file pcbi.1009595.s001.zip › PLOS/Model/Scripts/divine_transient.py]

import numpy as np
from math import *

def divine_transient(a0, a1, tau_ex, tau_in, dt=None, tmax=None, VERBOSE=True):
    """
    Computes transient activation for an input change resulting in a
    transient activation step from a0 to a1, with time constants
    tau_ex and tau_in
    
    Returns ae, t, ae_approx, ae_approx_ana, ae_approx_ana_max, t_approx_ana_max:
    ae, t: numerical solution and time axis
    ae_approx: numerical approximate solution
    ae_approx_ana: analytical approximate solution
    ae_approx_ana_max, t_approx_ana_max: extremum of analytical approximate solution
    """
    
    # handle optional timing parameters
    if dt == None:
        dt = min(tau_in, tau_ex)/1000
    if tmax == None:
        tmax = max(tau_in, tau_ex)*50

    # check if parameters are okay
    if (a1 <= 0) or (a1 >=1) or (a0 <= 0) or (a0 >= 1):
        print("Parameters a0 or a1 must be >0, <1...")
        return -1
    
    # define parameters of DGL rhs
    q = (1/a1-1/a0)/(1/a0-1)
    p = 1/a1
    r = q/p
    
    # approximate time scale
    tau_in_approx = tau_in*np.log(np.exp(1)*(1+r)-r)
    if VERBOSE:
        print('Real and approximate inhib. time scale: {} ~ {}'.format(tau_in, tau_in_approx))

    # print(dt, tmax)
    
    # initialization
    nt = int(tmax/dt)
    t = dt*np.arange(0, nt+1, 1)
    
    # allocate result array
    ae = np.zeros((nt+1))
    ae[0] = a0
    ae_approx = np.zeros((nt+1))
    ae_approx[0] = a0
    
    # integration
    for i in range(0, nt):
        
        # exact dynamics
        rhs = -ae[i]+1/(q*np.exp(-t[i]/tau_in)+p)
        ae[i+1] = ae[i]+dt/tau_ex*rhs
        
        # approximated dynamics
        rhs_approx = -ae_approx[i]+1/p*(1-q/(p+q)*np.exp(-t[i]/tau_in_approx))
        ae_approx[i+1] = ae_approx[i]+dt/tau_ex*rhs_approx
    
    # exact solution of approximate dynamics
    A = 1/p
    B = a0
    C = q/p/(p+q)/(tau_ex/tau_in_approx-1)
    ae_approx_ana = A+(B-A-C)*np.exp(-t/tau_ex)+C*np.exp(-t/tau_in_approx)
    
    # time and amplitude of peak response of approximate dynamics
    tmp = 1+1/a1*(tau_in_approx/tau_ex-1)
    if tmp > 0:
        t_approx_ana_max = 1/(1/tau_ex-1/tau_in_approx)*log(tmp)
        ae_approx_ana_max = a1+(a1-a0)*a1/(1-a1)* \
            np.power(tmp, 1/(1-tau_in_approx/tau_ex))
    else:
        t_approx_ana_max = inf
        ae_approx_ana_max = a1
    
        
    return ae, t, ae_approx, ae_approx_ana, ae_approx_ana_max, t_approx_ana_max
