# Supplementary material for: Dynamic divisive normalization circuits explain and predict change detection in monkey area MT
Source: PLoS Comput Biol. 2021 Nov 12;17(11):e1009595. doi: 10.1371/journal.pcbi.1009595 (PMC8612546; doi:10.1371/journal.pcbi.1009595)
Supplement: S1 Data Code Repository — Running the code requires Matlab R2020a (The MathWorks, Inc.) and Python (Version 3.6). To perform all data analyses and fits, execute script ’PLOS_run_all.m’ from the main directory. See the comments in the scripts named ‘PLOS_run.m’ in the subdirectories for further information on the result plots and files created by running the code. (ZIP) [file pcbi.1009595.s001.zip › PLOS/Model/Scripts/make_phasespace_plots.m]

% clear all;
% close all;

if ~exist('tau', 'var')
	tau = 2.0;
end

sim = 'f12_space';
VERBOSE_DETLEF = false;

switch sim
    case 'inspect'
        f1 = 0.8;
        f2 = 0.2;
        dt = min(tau, 1)/20;
        tmax = max(tau, 1)*10;

        [f, t, fminmax, fprime] = MTRelative(f1, f2, tau, dt, tmax);

        plot(t, f);
        fminmax;
        
    case 'f12_space'
        
        n = 100;
        att = 1.5;
        
        %%%%%%%%%%%%% NOT USER-SERVICEABLE...! --->
        % ...choose appropriate time constants
        dt = min(tau, 1)/200;
        tmax = max(tau, 1)*10;
        
        % go through all firing rates...
        f1 = ((1:n)'-0.5)/n;
        f2 = f1';
        
        % predict 'attended' rates...
        f1_att = att./((att-1)+1./f1);
        f2_att = att./((att-1)+1./f2);

        fminmax = zeros([n n]);
        fprime = zeros([n n]);
        fminmax_att = zeros([n n]);
        fprime_att = zeros([n n]);
        f = cell([n n 2]);
        for i1=1:n
            fprintf('Row %i of %i: ', i1, n);
            for i2=2:n
                fprintf('*');
                [f{i1, i2, 1}, t, fminmax(i1, i2), fprime(i1, i2)] = ...
                    MTRelative(f1(i1), f2(i2), tau, dt, tmax);
                [f{i1, i2, 2}, ~, fminmax_att(i1, i2), fprime_att(i1, i2)] = ...
                    MTRelative(f1_att(i1), f2_att(i2), tau, dt, tmax);
            end
            fprintf('\n');
        end
        ff1 = repmat(f1, [1 n]);
        ff2 = repmat(f2, [n 1]);
        ff1_att = repmat(f1_att, [1 n]);
        ff2_att = repmat(f2_att, [n 1]);
        fprime_ana = -ff1+(1-ff1)./(1./ff2-1);
        fprime_att_ana = -ff1_att+(1-ff1_att)./(1./ff2_att-1);
        
        figure(1);
        
        subplot(2, 2, 1);
        imagesc(f1, f2, fprime', [-2 2]);
        set(gca, 'YDir', 'normal');
        colormap('jet');
        colorbar;
        
        subplot(2, 2, 2);
        imagesc(f1, f2, fprime_ana', [-2 2]);
        set(gca, 'YDir', 'normal');
        colormap('jet');
        colorbar;
        
        subplot(2, 2, 3);
        imagesc(f1, f2, (fminmax-ff1)', [-2 2]);
        set(gca, 'YDir', 'normal');
        colormap('jet');
        colorbar;
        
        subplot(2, 2, 4);
        imagesc(f1, f2, (ff2-ff1)', [-2 2]);
        set(gca, 'YDir', 'normal');
        colormap('jet');
        colorbar;
        
        figure(2);
        
        % rate difference
        subplot(1, 2, 1);
        imagesc(f1, f2, (ff2_att-ff1_att)');
        set(gca, 'YDir', 'normal');
        colormap('jet');
        colorbar;

        subplot(1, 2, 2);
        imagesc(f1, f2, (ff2-ff1)');
        set(gca, 'YDir', 'normal');
        colormap('jet');
        colorbar;
        

        % DISPLAY for screen
        % ------------------------------------------------------------
        Figure(31, [25 9], 'Helvetica', 10);

        subplot(1, 3, 1);
		tpl = (abs(ff2_att-ff1_att)-abs(ff2-ff1))';
		m = max(abs(tpl(:)));
        imagesc(f1, f2, tpl, [-m m]);
        set(gca, 'YDir', 'normal');
        % colormap('jet');

		colormap(rand([512 3]));
		c = colormap(ColdShades([-1 1], 'cyan-red'));
		colormap(c(64:448, :));

        colorbar;
        xlabel('a_1');  ylabel('a_2');
        title('\Delta a_2^{rel}');   
        set(gca, 'DataAspectRatio', [1 1 1]);
        
        for ii=2:3
            if ii==2, scl = [-10 10]; else scl = [-0.3 0.3]; end
            subplot(1, 3, ii);
            imagesc(f1, f2, (fprime_att-fprime)', scl);
            set(gca, 'YDir', 'normal');

			colormap(c(64:448, :));

            colorbar;
            title('\Delta s');
            xlabel('a_1');  ylabel('a_2');
            set(gca, 'DataAspectRatio', [1 1 1]);
        end
        % print Att_SusSlope -depsc2;
        % print Att_SusSlope -dpng -r300;
        
        Figure(32, [9 9], 'Helvetica', 10);
        
        mid_plot = abs(fminmax_att-ff1_att)-abs(fminmax-ff1);
        if min(mid_plot(:)) < 0
            fprintf('Entries are getting negative...!!!\n\n\n');
        end
		m = max(abs(mid_plot(:)));
        imagesc(f1, f2, mid_plot', [-m m]/2);
        set(gca, 'YDir', 'normal');

		colormap(c(64:448, :));

        colorbar;        
        xlabel('a_1');  ylabel('a_2');
        title('\Delta a_{peak}^{rel}');
        set(gca, 'DataAspectRatio', [1 1 1]);
        
        % print(sprintf('Att_Peak_TAU%04i', round(tau*100)), '-depsc2');
        % print(sprintf('Att_Peak_TAU%04i', round(tau*100)), '-dpng', '-r300');
        
        
        % DISPLAY for PAPER!!!!
        % ------------------------------------------------------------
        PAPER.fsize = 12;
        PAPER.ioff = 100;
        
        for i_lowblank=1:2
            Figure(PAPER.ioff+i_lowblank*10+1, [16 12], ...
                'Helvetica', PAPER.fsize);
            tpl = ((ff2_att-ff1_att)-(ff2-ff1));
            m = 0.2;
            
            if i_lowblank == 1
                tpl(ff2(:) < ff1(:)) = 0;
            end
            
            imagesc(f1, f2, tpl', [-m m]);
            set(gca, 'YDir', 'normal');

            colormap(rand([512 3]));
            c = colormap(ColdShades([-1 1], 'cyan-red'));
            colormap(c(64:448, :));

            colorbar;
            xlabel('a_1');  ylabel('a_2');
            title('\Delta a_2^{rel}');   
            set(gca, 'DataAspectRatio', [1 1 1]);
            
            pname = sprintf('Plots%sAttSusRates_Full%i', ...
                filesep, i_lowblank-1);
            print(pname, '-depsc2');
            print(pname, '-dpng', '-r300');

            for ii=2:3
                Figure(PAPER.ioff+i_lowblank*10+ii, [16 12], ...
                    'Helvetica', PAPER.fsize);
                
                if ii==2, scl = [-10 10]; else scl = [-0.2 0.2]; end

                tpl = (fprime_att-fprime);

                if i_lowblank == 1
                    tpl(ff2(:) < ff1(:)) = 0;
                end
                
                imagesc(f1, f2, tpl', scl);
                set(gca, 'YDir', 'normal');
                colormap(c(64:448, :));
                colorbar;
                title('\Delta s');
                xlabel('a_1');  ylabel('a_2');
                set(gca, 'DataAspectRatio', [1 1 1]);
                
                pname = sprintf('Plots%sAttSlopes_Scaled%i_Full%i', ...
                    filesep, ii-2, i_lowblank-1);
                print(pname, '-depsc2');
                print(pname, '-dpng', '-r300');
                
            end
            
            Figure(PAPER.ioff+i_lowblank*10+4, [16 12], ...
                'Helvetica', PAPER.fsize);

            mid_plot = (fminmax_att-ff1_att)-(fminmax-ff1);
            if min(mid_plot(:)) < 0
                fprintf('Entries are getting negative...!!!\n\n\n');
            end
            % m = max(abs(mid_plot(:)));
            m = 0.2;

            if i_lowblank == 1
                mid_plot(ff2(:) < ff1(:)) = 0;
            end

            imagesc(f1, f2, mid_plot', [-m m]/1);
            set(gca, 'YDir', 'normal');

            colormap(c);

            colorbar;        
            xlabel('a_1');  ylabel('a_2');
            title('\Delta a_{peak}^{rel}');
            set(gca, 'DataAspectRatio', [1 1 1]);

            pname = sprintf('Plots%sAttPeaks_Tau%05i_Full%i', ...
                filesep, fix(tau*1000), i_lowblank-1);
            print(pname, '-depsc2');
            print(pname, '-dpng', '-r300');
        end

        % ------------------------------------------------
        
        if VERBOSE_DETLEF
            c = [0 0 0.7; 0.7 0 0];
            
            % LOWER OKAY REGION
            % i1 = round(0.1*n);
            % i2s = round([0.4 0.5 0.6]*n);
            
            % UPPER SHIT REGION
            i1 = round(0.5*n);
            i2s = round([0.80 0.86 0.92]*n);
            
            ns = numel(i2s);
            
            Figure(42, [16 9], 'Helvetica', 10);
            for inrm=2:2
                % subplot(1, 2, inrm);
                for iatt=1:2
                    for is=1:ns
                        if inrm == 2
                            ftpl = f{i1, i2s(is), iatt}-f{i1, i2s(is), iatt}(1);
                        else
                            ftpl = f{i1, i2s(is), iatt};
                        end
                        plot(t, ftpl, 'LineWidth', 2, ...
                            'Color', c(iatt, :)+(1-c(iatt, :))*(is-1)/ns);
                        hold on;
                    end
                end
                hold off;
                xlabel('time [normalized]');
                ylabel('rate change');
                title('Att=red, NonAtt=blue');
            end
            
            % print(sprintf('Att_TimeCourse'), '-depsc2');
            % print(sprintf('Att_TimeCourse'), '-dpng', '-r300');
        end
end
