# Supplementary material for: Dynamic divisive normalization circuits explain and predict change detection in monkey area MT
Source: PLoS Comput Biol. 2021 Nov 12;17(11):e1009595. doi: 10.1371/journal.pcbi.1009595 (PMC8612546; doi:10.1371/journal.pcbi.1009595)
Supplement: S1 Data Code Repository — Running the code requires Matlab R2020a (The MathWorks, Inc.) and Python (Version 3.6). To perform all data analyses and fits, execute script ’PLOS_run_all.m’ from the main directory. See the comments in the scripts named ‘PLOS_run.m’ in the subdirectories for further information on the result plots and files created by running the code. (ZIP) [file pcbi.1009595.s001.zip › PLOS/Model/PLOS_run.m]

addpath Common;
addpath Scripts;

% ---------------------------------------------------------------
% just plot a model trace (<1 min.)
%
make_example_trace;
%
% (Figure 1C) -> Plots/TraceSingle.[png/eps]
%

% ---------------------------------------------------------------
% fit model to speed change plots in Traschuetz paper (<2 mins.)
%
extract_DN_Data;
make_dn_plots;
%
% (Figure 3A) -> Plots/DN_Cond1.[png/eps]
% (Figure 3B) -> Plots/DN_Cond2.[png/eps]
%


% ---------------------------------------------------------------
% fit model to speed change plots in Traschuetz paper (<10 mins.)
%
for tau = [0.3 1.0 2.0 3.0 10.0];
	make_phasespace_plots;
end
%
% (Figure 4B, lower, plot #1) -> Plots/AttPeaks_Tau00300_Full1.[png/eps]
% (Figure 4B, lower, plot #2) -> Plots/AttPeaks_Tau01000_Full1.[png/eps]
% (Figure 4B, lower, plot #3) -> Plots/AttPeaks_Tau02000_Full1.[png/eps]
% (Figure 4B, lower, plot #4) -> Plots/AttPeaks_Tau03000_Full1.[png/eps]
% (Figure 4B, lower, plot #5) -> Plots/AttPeaks_Tau10000_Full1.[png/eps]
% (Figure 4B, upper left) -> Plots/AttSlopes_Scaled1_Full1.[png/eps]
% (Figure 4B, upper right) -> Plots/AttSusRates_Full1.[png/eps]
%
