# Supplementary material for: Dynamic divisive normalization circuits explain and predict change detection in monkey area MT
Source: PLoS Comput Biol. 2021 Nov 12;17(11):e1009595. doi: 10.1371/journal.pcbi.1009595 (PMC8612546; doi:10.1371/journal.pcbi.1009595)
Supplement: S1 Data Code Repository — Running the code requires Matlab R2020a (The MathWorks, Inc.) and Python (Version 3.6). To perform all data analyses and fits, execute script ’PLOS_run_all.m’ from the main directory. See the comments in the scripts named ‘PLOS_run.m’ in the subdirectories for further information on the result plots and files created by running the code. (ZIP) [file pcbi.1009595.s001.zip › PLOS/Model/Common/DVPercent2DVFactor.m]

% DVPercent2DVFactor.m
% ====================
% Converts speed increase/decrease in percentage into speed change factors
%
% Usage: dv_factor = DVPercent2DVFactor(dv_percent);
%

function dv_factor = DVPercent2DVFactor(dv_percent)

dv_factor = (dv_percent > 0).*(1+dv_percent/100)+(dv_percent <= 0)./(1+abs(dv_percent)/100);
