# Supplementary material for: Dynamic divisive normalization circuits explain and predict change detection in monkey area MT
Source: PLoS Comput Biol. 2021 Nov 12;17(11):e1009595. doi: 10.1371/journal.pcbi.1009595 (PMC8612546; doi:10.1371/journal.pcbi.1009595)
Supplement: S1 Data Code Repository — Running the code requires Matlab R2020a (The MathWorks, Inc.) and Python (Version 3.6). To perform all data analyses and fits, execute script ’PLOS_run_all.m’ from the main directory. See the comments in the scripts named ‘PLOS_run.m’ in the subdirectories for further information on the result plots and files created by running the code. (ZIP) [file pcbi.1009595.s001.zip › PLOS/Model/Common/FSusTrans.m]

% FSusTrans.m
% ===========
% Computes the ratio of sustained rates (post/pre) and the
% ratio of transient (post) vs sustained (pre) rate for a
% given pre and post rate (time scale separation approximation)
%
% Usage: [rf_sus, rf_trans] = FSusTrans(f_pre, f_post, f_max);
%

function [rf_sus, rf_trans] = FSusTrans(f_pre, f_post, f_max)

rf_sus = f_post./f_pre;
rf_trans = rf_sus.*(f_max-f_pre)./(f_max-f_post);
