# Supplementary material for: Dynamic divisive normalization circuits explain and predict change detection in monkey area MT
Source: PLoS Comput Biol. 2021 Nov 12;17(11):e1009595. doi: 10.1371/journal.pcbi.1009595 (PMC8612546; doi:10.1371/journal.pcbi.1009595)
Supplement: S1 Data Code Repository — Running the code requires Matlab R2020a (The MathWorks, Inc.) and Python (Version 3.6). To perform all data analyses and fits, execute script ’PLOS_run_all.m’ from the main directory. See the comments in the scripts named ‘PLOS_run.m’ in the subdirectories for further information on the result plots and files created by running the code. (ZIP) [file pcbi.1009595.s001.zip › PLOS/Model/Common/MTRelative.m]

%   MTRelative.m
% 	============
%   simplified dynamics of DivInE-unit for speed steps
%
%   Usage: [f, t, ] = MTRelative(f1, f2, tau, dt, tmax) 
%   f1             : relative firing rate before speed step
%   f2             : relative firing rate after speed step
%   tau            : relative time constant tau_e/tau_i
%   dt             : Euler discretization
%   tmax           : time interval to simulate
%
%   f, t           : dynamics f(t)
%   fminmax        : first firing rate extremum
%   fprime         : initial slope at t=0
%
function [f, t, fminmax, fprime] = MTRelative(f1, f2, tau, dt, tmax)

if (f1 < 0) || (f1 > 1)
    error('Initial relative firing rate is bounded [0, 1]');
end
if (f2 < 0) || (f2 > 1)
    error('Final relative firing rate is bounded [0, 1]');
end

nt = round(tmax/dt);
t = (0:nt)*dt;
f = zeros([nt+1 1]);
f(1) = f1;
fct = f2./(1-(f2-f1)/(1-f1)*exp(-t));

for it=2:nt+1
    f(it) = f(it-1)*(1-dt/tau)+dt/tau*fct(it-1);
end

fprime = -f(1)+fct(1);
if fprime < 0
    fminmax = min(f);
else
    fminmax = max(f);
end    
