# Supplementary material for: Dynamic divisive normalization circuits explain and predict change detection in monkey area MT
Source: PLoS Comput Biol. 2021 Nov 12;17(11):e1009595. doi: 10.1371/journal.pcbi.1009595 (PMC8612546; doi:10.1371/journal.pcbi.1009595)
Supplement: S1 Data Code Repository — Running the code requires Matlab R2020a (The MathWorks, Inc.) and Python (Version 3.6). To perform all data analyses and fits, execute script ’PLOS_run_all.m’ from the main directory. See the comments in the scripts named ‘PLOS_run.m’ in the subdirectories for further information on the result plots and files created by running the code. (ZIP) [file pcbi.1009595.s001.zip › PLOS/Model/Common/VTune2.m]

% VTune2.m
% ========
% Log-normal tuning function
%
% Usage: f = VTune2(v, vpref, vsigma, v0, foff);
% 
% v:        speed
% vpref:    preferred speed
% vsigma:   width, sigma=1 places FWHM at double/half speed
% v0:       small offset, for preventing v=0 to yield -Inf
% foff:     rate offset
%

function f = VTune2(v, vpref, vsigma, v0, foff) 

f = foff+(1-foff)*exp(-(log2(v+v0)-log2(vpref+v0)).^2/2/vsigma.^2);
