# Supplementary material for: Dynamic divisive normalization circuits explain and predict change detection in monkey area MT
Source: PLoS Comput Biol. 2021 Nov 12;17(11):e1009595. doi: 10.1371/journal.pcbi.1009595 (PMC8612546; doi:10.1371/journal.pcbi.1009595)
Supplement: S1 Data Code Repository — Running the code requires Matlab R2020a (The MathWorks, Inc.) and Python (Version 3.6). To perform all data analyses and fits, execute script ’PLOS_run_all.m’ from the main directory. See the comments in the scripts named ‘PLOS_run.m’ in the subdirectories for further information on the result plots and files created by running the code. (ZIP) [file pcbi.1009595.s001.zip › PLOS/Model/Common/MTRateStep.m]

function [Ae, Ae_fast] = MTRateStep(tmax, dt, Ae0, Ae1, par)

nt = ceil(tmax/dt);

if (par.I0e ~= 0) || (par.I0i ~= 0)
    fprintf('%s-WARNING: Threshold(s) I0e or I0i not zero!\n');
end 
Ae_max = par.me/par.mi;

Ae = zeros([nt+1 1]);

Ae(1) = Ae0;
zero_flag = false;
if Ae0 == 0
    if Ae1 == 0
        Ae_exp = 0;
    else
        Ae_exp = (Ae0/Ae1-1)/(1-Ae0/Ae_max);
    end
else
    if Ae1 == 0
        zero_flag = true;
    else
        Ae_exp = (Ae0/Ae1-1)/(1-Ae0/Ae_max);
    end
end

t = (0:nt)*dt;
for it=1:nt

    if zero_flag
        gaine = 0;
    else
        gaine = Ae_max/(Ae_exp*exp(-t(it+1)/par.taui)+Ae_max/Ae1);
    end
    Ae(it+1) = Ae(it)+dt/par.taue*(-Ae(it)+gaine);

end

Ae_fast = Ae_max./(Ae_exp*exp(-t/par.taui)+Ae_max/Ae1);
