# Supplementary material for: Dynamic divisive normalization circuits explain and predict change detection in monkey area MT
Source: PLoS Comput Biol. 2021 Nov 12;17(11):e1009595. doi: 10.1371/journal.pcbi.1009595 (PMC8612546; doi:10.1371/journal.pcbi.1009595)
Supplement: S1 Data Code Repository — Running the code requires Matlab R2020a (The MathWorks, Inc.) and Python (Version 3.6). To perform all data analyses and fits, execute script ’PLOS_run_all.m’ from the main directory. See the comments in the scripts named ‘PLOS_run.m’ in the subdirectories for further information on the result plots and files created by running the code. (ZIP) [file pcbi.1009595.s001.zip › PLOS/Model/Common/extract_DN_Data.m]

clear all;
close all;

DN_mean = [-1.43 -0.64 -0.02 0.85];

if ~exist('x_trans', 'var')
    x_trans = cell([4 1]);
    y_trans = cell([4 1]);
    x_sus = cell([4 1]);
    y_sus = cell([4 1]);

    for dn=1:4
        uiopen(sprintf('DN_Figures%sRelativeTransientsGroup%i.fig', filesep, dn), 1);
        
        x_tmp = [];
        y_tmp = [];
        l_tmp = [];
        u_tmp = [];

        a = get(gca, 'Children');
        na = numel(a);
        for ia=1:na
            if strcmp(get(a(ia), 'Type'), 'errorbar')
                % [ia a(ia).XData]
                x_tmp = [x_tmp a(ia).XData];
                y_tmp = [y_tmp a(ia).YData];
                l_tmp = [l_tmp a(ia).LData];
                u_tmp = [u_tmp a(ia).UData];
            end
        end

        x_trans{dn} = x_tmp(1:17);
        y_trans{dn} = y_tmp(1:17);
        l_trans{dn} = l_tmp(1:17);
        u_trans{dn} = u_tmp(1:17);
        
        x_sus{dn} = x_tmp(18:34);
        y_sus{dn} = y_tmp(18:34);
        l_sus{dn} = l_tmp(18:34);
        u_sus{dn} = u_tmp(18:34);

        close(1);
    end
end
save('DN_Data.mat', 'DN_mean', ...
    'x_trans', 'y_trans', 'x_sus', 'y_sus', ...
    'l_trans', 'u_trans', 'l_sus', 'u_sus', ...
    '-v6');
