# Supplementary material for: Dynamic divisive normalization circuits explain and predict change detection in monkey area MT
Source: PLoS Comput Biol. 2021 Nov 12;17(11):e1009595. doi: 10.1371/journal.pcbi.1009595 (PMC8612546; doi:10.1371/journal.pcbi.1009595)
Supplement: S1 Data Code Repository — Running the code requires Matlab R2020a (The MathWorks, Inc.) and Python (Version 3.6). To perform all data analyses and fits, execute script ’PLOS_run_all.m’ from the main directory. See the comments in the scripts named ‘PLOS_run.m’ in the subdirectories for further information on the result plots and files created by running the code. (ZIP) [file pcbi.1009595.s001.zip › PLOS/Model/Common/ColdShades.m]

%   ColdShades.m
%   ============
%   creates a color table with shades to one color for negative values,
%   and with shades of another color for positive values
%
%   Usage: c = ColdShades(range, colors);
%       range(2)       : minimum and maximum value to be represented by table
%       colors         : (optional) 'blue-red' or 'red-green'
%						 or 'cyan-red'
%
%       c(N, 3)        : new colortable with N entries
%

function c = ColdShades(range, colors)

if ~exist('colors') colors = 'blue-red'; end

s = size(colormap);
c = ones(s);
r = range(1):(range(2)-range(1))/(s(1)-1):range(2);
posr = range(2);
negr = -range(1);
rang = max(posr, negr);
fneg = find(r <= 0);
fpos = find(r >= 0);

xneg = r(fneg)/(-rang);
xpos = r(fpos)/rang;

switch (colors)
case 'blue-red'
	c(fneg, [1 2]) = repmat((1-xneg)', [1 2]);
	c(fpos, [2 3]) = repmat((1-xpos)', [1 2]);
case 'red-green'
	c(fneg, [2 3]) = repmat((1-xneg)', [1 2]);
	c(fpos, [1 3]) = repmat((1-xpos)', [1 2]);
case 'cyan-red'
	cmyk = zeros([s(1) 4]);
	cmyk(fneg, 1) = xneg';
	cmyk(fneg, 4) = 0.5*xneg'.^2;
	cmyk(fpos, 2) = xpos';
	cmyk(fpos, 3) = 0.7*xpos';
	cmyk(fpos, 4) = 0.5*xpos'.^2;

	I_cmyk = reshape(cmyk, [s(1) 1 4]);
	inprof = iccread('ICC/CMYK/USWebCoatedSWOP.icc');
	outprof = iccread('sRGB.icm');
	C = makecform('icc', inprof, outprof);
	I_rgb = applycform(I_cmyk, C);

	% c = cmyk2rgb(cmyk);

	c = squeeze(I_rgb);
otherwise
	error('Unknown color type requested!');
end
