# Supplementary material for: Dynamic divisive normalization circuits explain and predict change detection in monkey area MT
Source: PLoS Comput Biol. 2021 Nov 12;17(11):e1009595. doi: 10.1371/journal.pcbi.1009595 (PMC8612546; doi:10.1371/journal.pcbi.1009595)
Supplement: S1 Data Code Repository — Running the code requires Matlab R2020a (The MathWorks, Inc.) and Python (Version 3.6). To perform all data analyses and fits, execute script ’PLOS_run_all.m’ from the main directory. See the comments in the scripts named ‘PLOS_run.m’ in the subdirectories for further information on the result plots and files created by running the code. (ZIP) [file pcbi.1009595.s001.zip › PLOS/Slope/Scripts/make_AnalyzeRTGain.m]

clear all;
close all;

fname = 'Result_Deceleration20180222';
a = load([fname '.mat']);
a_monkeys = fieldnames(a.result);
a_conds = {'spk_attD100' 'spk_nattD100' 'spk_attA100' 'spk_nattA100'};

n_monkeys = numel(a_monkeys);
n_conds = numel(a_conds);

timing.start = -0.200;
timing.dt = 0.001;
timing.end = 0.440; 

kernel.type = 'gauss';
% kernel.type = 'none';
kernel.width = 10*timing.dt;

% function for getting spikes
GetSpikeStruct = @(a, i_monkey, i_site, i_cond) ...
	eval(sprintf('a.result.%s{%i, %i}', ...
	a_monkeys{i_monkey}, i_site, ...
	eval(sprintf('a.column_idx.%s', a_conds{i_cond})) ));

for i_monkey=1:n_monkeys

	for i_cond=1:n_conds

		n_sites = eval(sprintf('size(a.result.%s, 1);', a_monkeys{i_monkey}));
		for i_site=1:n_sites

			% compute (smoothed) PSTH from spike train
			s = GetSpikeStruct(a, i_monkey, i_site, i_cond);
			[psth, tmid, tbin, nbincut] = ComputePSTH(s, timing, kernel);

			% store
			if ((i_cond == 1) && (i_site == 1))
				all(i_monkey).tmid = tmid;
				all(i_monkey).tbin = tbin;
				all(i_monkey).nbincut = nbincut;
				all(i_monkey).nt = numel(tmid);
				all(i_monkey).psth = zeros([numel(tmid) n_conds n_sites]);
			end
			all(i_monkey).psth(:, i_cond, i_site) = psth;
		end
	end
    figure(i_monkey);
    plot(nanmean(all(i_monkey).psth, 3));

end

tdelay = 0.030;
ny_sample = 100;

t_sample = zeros([ny_sample+1 n_conds n_monkeys]);
t_cum_sample = zeros([ny_sample+1 n_conds n_monkeys]);

y_sample = zeros([ny_sample+1 n_conds n_monkeys]);
y_cum_sample = zeros([ny_sample+1 n_conds n_monkeys]);

yrel_sample = zeros([ny_sample+1 n_conds n_monkeys]);
yrel_cum_sample = zeros([ny_sample+1 n_conds n_monkeys]);

it_mean = find(tmid(1+nbincut:end) < tdelay)+nbincut;
t = tmid(it_mean(end)+1:end)-tdelay;

for i_monkey=1:n_monkeys

	y_all = nanmean(all(i_monkey).psth, 3);
	y_baseline = nanmean(y_all(it_mean, :));
	y = y_all(it_mean(end)+1:end, :)-y_baseline;
	y_cum = cumsum(y*timing.dt);

	figure(2+i_monkey);
	subplot(2, 1, 1);
	plot(t, y);
	title(a_monkeys{i_monkey});
	subplot(2, 1, 2);
	plot(t, y_cum);

	for i_cond=1:n_conds
	
		polarity = -1+2*(i_cond >= 3);

		[t_sample(:, i_cond, i_monkey), y_sample(:, i_cond, i_monkey), ...
			yrel_sample(:, i_cond, i_monkey)] = ...
			GetTimeLags(t, y(:, i_cond), ny_sample, polarity);

		[t_cum_sample(:, i_cond, i_monkey), ...
			y_cum_sample(:, i_cond, i_monkey), ...
			yrel_cum_sample(:, i_cond, i_monkey)] = ...
			GetTimeLags(t, y_cum(:, i_cond), ny_sample, polarity);

	end
end
	
comps = {'Acceleration' 'Deceleration'};
n_common = ny_sample;
for i_monkey=1:n_monkeys
	for i_comp=1:2
		c = 6-i_comp*2-[1 0];

		t_att = t_sample(:, c(1), i_monkey);
		t_noa = t_sample(:, c(2), i_monkey);

		t_att_cum = t_cum_sample(:, c(1), i_monkey);
		t_noa_cum = t_cum_sample(:, c(2), i_monkey);

		y_att = y_sample(:, c(1), i_monkey);
		y_noa = y_sample(:, c(2), i_monkey);

		y_att_cum = y_cum_sample(:, c(1), i_monkey);
		y_noa_cum = y_cum_sample(:, c(2), i_monkey);

		y_min = max(min(y_att), min(y_noa));
		y_max = min(max(y_att), max(y_noa));

		y_min_cum = max(min(y_att_cum), min(y_noa_cum));
		y_max_cum = min(max(y_att_cum), max(y_noa_cum));

		figure(42+(i_monkey-1)*2+i_comp);

		subplot(2, 2, 1);
		plot(y_att, 1000*t_att);
		hold on;
		plot(y_noa, 1000*t_noa);
		hold off;
		title(a_monkeys{i_monkey});
		xlabel('rate change [Hz]');
		ylabel('time [ms]');
		legend({'attended' 'not att'});
		grid on; grid minor;

		subplot(2, 2, 3);
		plot(y_att_cum, 1000*t_att_cum);
		hold on;
		plot(y_noa_cum, 1000*t_noa_cum);
		hold off;
		xlabel('spike count change [Hz]');
		ylabel('time [ms]');
		legend({'attended' 'not att'});
		grid on; grid minor;

		y_common = linspace(y_min, y_max, n_common);
		y_cum_common = linspace(y_min_cum, y_max_cum, n_common);

		t_att_common = interp1(y_att, t_att, y_common);
		t_noa_common = interp1(y_noa, t_noa, y_common);

		t_att_cum_common = interp1(y_att_cum, t_att_cum, y_cum_common);
		t_noa_cum_common = interp1(y_noa_cum, t_noa_cum, y_cum_common);

		subplot(2, 2, 2);
		plot(y_common, 1000*(t_noa_common-t_att_common));
		title('Diff (Att-NonAtt)');
		xlabel('rate change [Hz]');
		ylabel('response acceleration [ms]');
		grid on; grid minor;

		subplot(2, 2, 4);
		plot(y_cum_common, 1000*(t_noa_cum_common-t_att_cum_common));
		xlabel('spike count change [Hz]');
		ylabel('response acceleration [ms]');
		grid on; grid minor;

		pname = sprintf('Plots%s%s_%s_%s', filesep, fname, ...
			a_monkeys{i_monkey}, comps{i_comp});
		print(pname, '-depsc2');
		print(pname, '-dpng', '-r300');
	end
end
