# Supplementary material for: Dynamic divisive normalization circuits explain and predict change detection in monkey area MT
Source: PLoS Comput Biol. 2021 Nov 12;17(11):e1009595. doi: 10.1371/journal.pcbi.1009595 (PMC8612546; doi:10.1371/journal.pcbi.1009595)
Supplement: S1 Data Code Repository — Running the code requires Matlab R2020a (The MathWorks, Inc.) and Python (Version 3.6). To perform all data analyses and fits, execute script ’PLOS_run_all.m’ from the main directory. See the comments in the scripts named ‘PLOS_run.m’ in the subdirectories for further information on the result plots and files created by running the code. (ZIP) [file pcbi.1009595.s001.zip › PLOS/Slope/Scripts/make_AnalyzeSlope.m]

% clear all;
% close all;

% SHOW_SINGLESITES = false; % true; tbin_ms = 10.0; %%% -> Fig. 5B
% SHOW_RATEINCEXCESS = false; % true; tbin_ms = 2.0; %%% -> Fig. 6A,B,C
% SHOW_MATCHMODEL = false; % true; tbin_ms = 2.0; %%% -> Fig. 6E (middle plot Slope)
% SHOW_MATCHMODEL = false; % true; tbin_ms = 25.0; %%% -> Fig. 6F (middle plot Peak)
% SHOW_SIGNIFICANCESTAT = false; % true; tbin_ms = 2.0;
% SHOW_FANOFACTORS = false; % true; tbin_ms = 10.0;

fout = fopen(sprintf('textoutput_TBIN%i.txt', tbin_ms), 'w');

DATASET = 1;
WAIT = false;

if DATASET == 1
	fname = 'Result_Deceleration20180222';
	flab = {'decel-ATT' 'decel' 'accel-ATT' 'accel'}; 
else
	fname = 'Result_SpeedColorChange20150728';
	flab = {'speedchg-ATT' 'speedchg' 'colchg-ATT' 'colchg'}; 
end
load(fname);

% total.comp{monkey}(INDEX, idx_base, idx_modu, SITE);
COMP.CBASE = 1; % spike count base
COMP.CMODU = 2; % spike count modulated
COMP.FBASE = 3; % firing rate base
COMP.FMODU = 4; % firing rate modulated
COMP.RATIO = 5; % rate modulation factor
COMP.SIGDI = 6; % modulation significanty different from base?
COMP.UPDWN = 7; % modulation up/down?

%%%%%%%%%%%%%%%%%%%%%%%%%%%%%%%%%%%%%%%%%%%%%
%
% Two vars: column_idx, result
%   column_idx: explains contents of result structure cell arrays (2nd dim) 
%	result    : results for two monkeys:
%		Freddy : 25 cells x 18 columns
%		Versace: 45 cells x 18 columns
%
%

% select binning for spikes
tmin_ms = -400;
tmax_ms = 440;

% time at which to assess significant modulation by attention (after stim change)
t_mid_ms_assessattmod = 95;
% tbin_ms = 10.0;

% select rate averaging interval...
tprechange_ms = -400; %-400;
tprechange_cut_ms = 55; %50;

t_assess_ms = 150+[-10 10]; % is there a rate increase or a rate decrease?
f_percent = 1.67; % for 5%
% f_percent = 2.32; % for 1%
% f_percent = 3.08; % for 0.1%

n_fig = 5;

t_delay_ms = [55 55];    % Order: Versace, Freddy - extracted by eye!

tbins_ms = tmin_ms:tbin_ms:tmax_ms;
n_bins = numel(tbins_ms)-1;
tmid_ms = 0.5*(tbins_ms(1:end-1)+tbins_ms(2:end));

conds = {'spk_attD100' 'spk_nattD100' 'spk_attA100' 'spk_nattA100'};
monks = {'Versace' 'Freddy'};
monks_anony = {'M3' 'M4'};
n_conds = numel(conds);
n_monks = numel(monks);

psth_tot_hz = zeros([n_bins n_conds n_monks]);
cpsth_tot_cnt = zeros([n_bins n_conds n_monks]);
psth_tot_norm_hz = zeros([n_bins n_conds n_monks]);
psth_baseline = zeros([n_conds n_monks]);
mperf = zeros([n_monks 1]);

n_recs_notempty = zeros([n_conds n_monks]);

cond_select = [2 4];
idcs_inside = find((tmid_ms >= t_assess_ms(1) & (tmid_ms <= t_assess_ms(2))));

total.t_spikes_ms = cell([n_monks 1]);
total.n_trials = cell([n_monks 1]);
total.flag_updown = cell([n_monks 1]);
total.flag_outside = cell([n_monks 1]);

total.n_pos = zeros([n_monks numel(tmid_ms) 2]);
total.n_neg = zeros([n_monks numel(tmid_ms) 2]);

total.n_pos_peak = zeros([n_monks numel(tmid_ms) 2]);
total.n_neg_peak = zeros([n_monks numel(tmid_ms) 2]);

total.psth_hz = cell([n_monks 1]);

% accessed:
% result.{Versace,Freddy}(N_REC, 7:10).timeStamp{N_TRIALS}[N_SPIKES];
% result.{Versace,Freddy}(N_REC, 17);
%
% data(N_REC, 22:25).timeStamp{N_TRIALS}[N_SPIKES];

for i_monk = 1:n_monks

	% select one recording
	monk = monks(i_monk);
	eval(sprintf('res = result.%s;', monk{1}));
	n_recs = size(res, 1);

	total.t_spikes_ms{i_monk} = cell([n_conds n_recs]);
	total.n_trials{i_monk} = zeros([n_conds n_recs]);

	total.flag_outside{i_monk} = nan([n_conds n_bins n_recs]);

	total.comp{i_monk} = ([7 n_conds n_conds n_recs]);
	total.comp_tpos{i_monk} = zeros([numel(tmid_ms) n_conds n_conds]);
	total.comp_tneg{i_monk} = zeros([numel(tmid_ms) n_conds n_conds]);

	total.k_mean{i_monk} = zeros([n_bins n_conds n_recs]);
	total.k_var{i_monk} = zeros([n_bins n_conds n_recs]);
    
    total.flag_updown{i_monk} = nan([n_conds/2 n_recs]);
    total.cdiff{i_monk} = nan([n_conds/2 n_bins n_recs]);      
    total.cdiff_abovebelow{i_monk} = nan([n_conds/2 n_bins n_recs]);  
            
	total.psth_hz{i_monk} = zeros([n_bins n_recs n_conds]);

	for i_rec=1:n_recs

		fprintf('%s: Monkey %s, recording %i:\n', mfilename, monks{i_monk}, i_rec);

		fprintf('%s:    Stage #1: basic analysis\n', mfilename);

		srec = res(i_rec, :);
	
		psth_hz = cell([n_conds 1]);
		cpsth_cnt = cell([n_conds 1]);
		cpsth_cnt_std = cell([n_conds 1]);
		f_sus = zeros([n_conds 1]);
		n_sus = zeros([n_conds 1]);
		c_sus = zeros([n_conds 1]);

		for i_cond = 1:n_conds

			cond = conds(i_cond);
			eval(sprintf('con = column_idx.%s;', cond{1}));

			% select spike data of one condition
			sspike = srec{con};

			% performance
			mperf(i_monk) = mperf(i_monk)+srec{column_idx.perf};
	
			% select spike time stamps 
			tspikes = sspike.timeStamp;
			n_trials = numel(tspikes);
			psth_hz{i_cond} = zeros([n_bins 1]);
			if n_trials > 0

				n_recs_notempty(i_cond, i_monk) = ...
					n_recs_notempty(i_cond, i_monk)+1;
				k_spikes = zeros([n_bins n_trials]);
				for i_trial=1:n_trials
					tspike_ms = tspikes{i_trial}/1e6;
					h = histc(tspike_ms, tbins_ms);
					k_spikes(:, i_trial) = h(1:end-1);
					psth_hz{i_cond}(:, 1) = ...
						psth_hz{i_cond}(:, 1)+reshape(h(1:end-1), [n_bins 1]);
				end % n_trials
				psth_hz{i_cond} = psth_hz{i_cond}/n_trials*1e3/tbin_ms;
				total.psth_hz{i_monk}(:, i_rec, i_cond) = psth_hz{i_cond};

				total.t_spikes_ms{i_monk, 1}{i_cond, i_rec} = sort(cell2mat(tspikes)/1e6);
				total.n_trials{i_monk, 1}(i_cond, i_rec) = n_trials;
				total.k_mean{i_monk}(:, i_cond, i_rec) = mean(k_spikes, 2);
				total.k_var{i_monk}(:, i_cond, i_rec) = var(k_spikes, [], 2);

				t = total.t_spikes_ms{i_monk, 1}{i_cond, i_rec}/1000;
				next_diff = [t(2:end) ~= t(1:end-1); true];
				t_diff = t(next_diff);
				c_diff = find(next_diff);
				t0 = t_delay_ms(i_monk)/1000;
				c0 = interp1(t_diff, c_diff, t0);

				n_sus(i_cond) = n_trials;
				i_sus = find((t >= tprechange_ms/1000) & (t < tprechange_cut_ms/1000));
				c_sus(i_cond) = numel(i_sus);
				f_sus(i_cond) = c_sus(i_cond)/n_sus(i_cond)/((tprechange_cut_ms-tprechange_ms)/1000);

				delta_c = ((c_diff-c0)-(t_diff-t0)*f_sus(i_cond)*n_sus(i_cond))/n_sus(i_cond);

				delta_c_mid = interp1(t_diff*1000, delta_c, tmid_ms);

				cpsth_cnt{i_cond} = delta_c_mid;
				cpsth_cnt_std{i_cond} = ...
					sqrt(abs(tmid_ms/1000-t0)*f_sus(i_cond)*n_sus(i_cond))/n_sus(i_cond);

				psth_tot_hz(:, i_cond, i_monk) = psth_tot_hz(:, i_cond, i_monk)+ ...
					psth_hz{i_cond};
				cpsth_tot_cnt(:, i_cond, i_monk) = cpsth_tot_cnt(:, i_cond, i_monk)+ ...
					cpsth_cnt{i_cond}';
			end % if
		end % n_conds

		fprintf('%s:    Stage #2: comparing conditions:', mfilename);

		for c_base=1:n_conds
			for c_modu=1:n_conds
				fprintf('%i-%i ', c_base, c_modu);

				% compare a 'base' condition (e.g. attend away)
				% with a 'modulation' condition (e.g. attend-in)

				% store spike count and spike rate
				total.comp{i_monk}(COMP.CBASE, c_base, c_modu, i_rec) = c_sus(c_base);	
				total.comp{i_monk}(COMP.CMODU, c_base, c_modu, i_rec) = c_sus(c_modu);	
				total.comp{i_monk}(COMP.FBASE, c_base, c_modu, i_rec) = f_sus(c_base);	
				total.comp{i_monk}(COMP.FMODU, c_base, c_modu, i_rec) = f_sus(c_modu);	

				% compute rate modulation factor
				ratio = f_sus(c_modu)/f_sus(c_base);
				total.comp{i_monk}(COMP.RATIO, c_base, c_modu, i_rec) = ratio;

				% is modulation signif diff from base? assume Poisson in Gauss approximation
				% +1 :_modu is higher
				% -1 :_modu is lower
				flag_modu = ...
					+((c_sus(c_modu)-c_sus(c_base)) > +f_percent*sqrt(c_sus(c_base))) ...
					-((c_sus(c_modu)-c_sus(c_base)) < -f_percent*sqrt(c_sus(c_base)));
				total.comp{i_monk}(COMP.SIGDI, c_base, c_modu, i_rec) = flag_modu;

				% compute only if there was data for this condition
				if (numel(cpsth_cnt{c_modu}) > 0) && (numel(cpsth_cnt{c_base}) > 0)

					% compute difference of cumulative spike counts, and its standard dev
					cdiff = cpsth_cnt{c_modu}-cpsth_cnt{c_base};
					cdiff_std = sqrt((cpsth_cnt_std{c_modu}*n_sus(c_modu)).^2+ ...
						(cpsth_cnt_std{c_base}*n_sus(c_base)).^2)./((n_sus(c_modu)+n_sus(c_base))/2) ;

					% where is cumulative count significantly deviating
					% above (+1) or below (-1) the pre-change rate?
					flag_outside = (cpsth_cnt{c_base} >= f_percent*cpsth_cnt_std{c_base}) ...
						-(cpsth_cnt{c_base} <= -f_percent*cpsth_cnt_std{c_base});
					total.flag_outside{i_monk}(c_base, :, i_rec) = flag_outside;

					% check if base condition rate increases (+1=POSITIVE TRANSIENT)
					% or decreases (-1=NEGATIVE TRANSIENT) in the time window 't_assess_ms' 
					flag_updown = round(mean(flag_outside(idcs_inside)));
					total.comp{i_monk}(COMP.UPDWN, c_base, c_modu, i_rec) = flag_updown;
					
					% check what happens in the modulation condition:
					%    POS TRANSIENT & FASTER INCREASE  -> +1
					%    POS TRANSIENT & FASTER DECREASE  -> -1
					%    NEG TRANSIENT & FASTER INCREASE  -> -1
					%    NEG TRANSIENT & FASTER DECREASE  -> +1
					flag_model_correct = ...
						flag_updown*((cdiff >  f_percent*cdiff_std) ...
									-(cdiff < -f_percent*cdiff_std));

					% previous result is +1 if model expectation is met.
					% count these and negative results...
					total.comp_tpos{i_monk}(:, c_base, c_modu) = ...
						total.comp_tpos{i_monk}(:, c_base, c_modu)+ ...
						(flag_modu == true)*(ratio > 1.25)*double(flag_model_correct > 0)';
					total.comp_tneg{i_monk}(:, c_base, c_modu) = ...
						total.comp_tneg{i_monk}(:, c_base, c_modu)+ ...
						(flag_modu == true)*(ratio > 1.25)*double(flag_model_correct < 0)';
				end
			end
		end

		fprintf('%s:    Stage #3: doing some other stuff...\n', mfilename);

		% check for a rate increase/decrease by assessing cumulative
		% spike count at 't_assess', must in whole interval above/below STD*factor

		% cond diffs: 1-2, 3-4
		cdiff_dec = cpsth_cnt{1}-cpsth_cnt{2};
		cdiff_acc = cpsth_cnt{3}-cpsth_cnt{4};
		cdiff_dec_std = sqrt((cpsth_cnt_std{1}*n_sus(1)).^2+ ...
			(cpsth_cnt_std{2}*n_sus(2)).^2)./(n_sus(1)+n_sus(2)) ;
		cdiff_acc_std = sqrt((cpsth_cnt_std{3}*n_sus(3)).^2+ ...
			(cpsth_cnt_std{4}*n_sus(4)).^2)./(n_sus(3)+n_sus(4)) ;

		if numel(cdiff_dec) > 0
			i_cond = cond_select(1);
			flag_outside = (cpsth_cnt{i_cond} >= f_percent*cpsth_cnt_std{i_cond}) ...
				-(cpsth_cnt{i_cond} <= -f_percent*cpsth_cnt_std{i_cond});
			flag_updown = round(mean(flag_outside(idcs_inside)));

			tmp_dec = flag_updown*((cdiff_dec > f_percent*cdiff_dec_std) ...
				-(cdiff_dec < -f_percent*cdiff_dec_std));
			% total.n_pos = total.n_pos+(cdiff_dec < -f_percent*cdiff_dec_std);
			% total.n_neg = total.n_neg+(cdiff_dec > +f_percent*cdiff_dec_std);
			total.n_pos(i_monk, :, 1) = total.n_pos(i_monk, :, 1)+double(tmp_dec > 0);
			total.n_neg(i_monk, :, 1) = total.n_neg(i_monk, :, 1)+double(tmp_dec < 0);
            
			total.flag_updown{i_monk}(2, i_rec) = flag_updown;
            total.cdiff{i_monk}(2, :, i_rec) = cdiff_dec;
            total.cdiff_abovebelow{i_monk}(2, :, i_rec) = ...
                (cdiff_dec > +f_percent*cdiff_dec_std) - ...
                (cdiff_dec < -f_percent*cdiff_dec_std);
		end

		if numel(cdiff_acc) > 0
			i_cond = cond_select(2);
			flag_outside = (cpsth_cnt{i_cond} >= f_percent*cpsth_cnt_std{i_cond}) ...
				-(cpsth_cnt{i_cond} <= -f_percent*cpsth_cnt_std{i_cond});
			flag_updown = round(mean(flag_outside(idcs_inside)));
			tmp_acc = flag_updown*((cdiff_acc > f_percent*cdiff_acc_std) ...
				-(cdiff_acc < -f_percent*cdiff_acc_std));
			% total.n_pos = total.n_pos+(cdiff_acc > +f_percent*cdiff_acc_std);
			% total.n_neg = total.n_neg+(cdiff_acc < -f_percent*cdiff_acc_std);
			total.n_pos(i_monk, :, 2) = total.n_pos(i_monk, :, 2)+double(tmp_acc > 0);
			total.n_neg(i_monk, :, 2) = total.n_neg(i_monk, :, 2)+double(tmp_acc < 0);
           
            total.flag_updown{i_monk}(1, i_rec) = flag_updown;
            total.cdiff{i_monk}(1, :, i_rec) = cdiff_acc;
            total.cdiff_abovebelow{i_monk}(1, :, i_rec) = ...
                (cdiff_acc > +f_percent*cdiff_acc_std) - ...
                (cdiff_acc < -f_percent*cdiff_acc_std);
		end


		%%% --------- HERE EXTENSION --> CONSIDER ALSO PEAKS! -----------------

		% time interval over which sustained rate is estimated
		t_sus = (tprechange_cut_ms-tprechange_ms)/1000;

		% variance of rate estimate = variance of count estimate / (total obs time ^ 2)
		v_sus = c_sus./((t_sus*n_sus).^2);
		s_sus = sqrt(v_sus);

		% time bin size for PSTH estimation
		t_psth = tbin_ms/1000;

		% variance of rate estimate = variance of count estimate / (total obs time ^ 2)
		clear v_psth;
		v_psth = cell([n_conds 1]);
		for i_psth=1:n_conds
			v_psth{i_psth} = (psth_hz{i_psth}*(t_psth*n_sus(i_psth)))./((t_psth*n_sus(i_psth)).^2); 
		end

		% compute differences of relative rate changes w.r.t. sustained rate prior to speed change...
		dmod_psth12 = (psth_hz{1}-f_sus(1))-(psth_hz{2}-f_sus(2));
		dmod_psth34 = (psth_hz{3}-f_sus(3))-(psth_hz{4}-f_sus(4));

		% ...and estimate their variances!
		s_psth_sum12 = sqrt((v_psth{1}+v_psth{2})+v_sus(1)+v_sus(2));
		s_psth_sum34 = sqrt((v_psth{3}+v_psth{4})+v_sus(3)+v_sus(4));

		% significantly greater/smaller than zero?
		% -> matches expectation: 1
		% -> does not match expectation: -1
		dec_cmp = -(dmod_psth12 > f_percent*s_psth_sum12)+(dmod_psth12 < -f_percent*s_psth_sum12);
		acc_cmp = +(dmod_psth34 > f_percent*s_psth_sum34)-(dmod_psth34 < -f_percent*s_psth_sum34);
		if n_recs == 1
			dec_cum = zeros(size(dec_cmp)*[1 n_recs]);
			acc_cum = zeros(size(acc_cmp)*[1 n_recs]);
		end
		dec_cum(:, i_rec) = dec_cmp;
		acc_cum(:, i_rec) = acc_cmp;

%		if VERYVERBOSE
%			figure(424242);
%		
%			subplot(2, 1, 1);
%			if ~isempty(cdiff_acc)
%				plot(tmid_ms, cdiff_acc);
%				hold on;
%			end
%			if ~isempty(cdiff_dec)
%				plot(tmid_ms, cdiff_dec);
%			end
%			hold off;
%
%			subplot(2, 1, 2);
%			plot(tmid_ms, psth_hz{3}-psth_hz{4});
%			hold on;
%			plot(tmid_ms, psth_hz{1}-psth_hz{2});
%			hold off;
%	
%			figure(424243);
%
%			plot(tmid_ms, psth_hz{1}-f_sus(1), 'b-');
%			hold on;
%			plot(tmid_ms, psth_hz{2}-f_sus(2), 'b--');
%			plot(tmid_ms, psth_hz{3}-f_sus(3), 'r-');
%			plot(tmid_ms, psth_hz{4}-f_sus(4), 'r--');
%			plot(tmid_ms, zeros(size(tmid_ms)), 'k-');
%			hold off;
%			legend({'att_D' 'D' 'att_A' 'A'});
%
%			figure(424244);
%
%			subplot(2, 1, 1);
%			plot(tmid_ms, dmod_psth34, 'r-');
%			hold on;
%			plot(tmid_ms, +s_psth_sum34, 'k-');
%			plot(tmid_ms, -s_psth_sum34, 'k-');
%			hold off;
%
%			subplot(2, 1, 2);
%			plot(tmid_ms, dmod_psth12, 'b-');
%			hold on;
%			plot(tmid_ms, +s_psth_sum12, 'k-');
%			plot(tmid_ms, -s_psth_sum12, 'k-');
%			hold off;
%
%			drawnow; % waitforbuttonpress;
%			close all;
%
%			if i_rec == n_recs;
%
%				ifi = find(tmid_ms >= t_delay_ms(i_monk)+tbin_ms/2);
%				acc_frac = sum(acc_cum(ifi, :) == 1, 2)./sum(acc_cum(ifi, :) ~= 0, 2);
%				dec_frac = sum(dec_cum(ifi, :) == 1, 2)./sum(dec_cum(ifi, :) ~= 0, 2);
%			
%				figure(424242);
%				plot(tmid_ms(ifi), acc_frac, 'r-');
%				hold on;
%				plot(tmid_ms(ifi), dec_frac, 'b-');
%				hold off;
%			end
%
%		end

		if SHOW_SINGLESITES % show detailed statistics, for each recording!

			i_pan = mod(i_rec-1, n_fig);
			i_fig = floor((i_rec-1)/n_fig);

			if i_pan == 0
				Figure(100*i_monk+i_fig, [18 28], 'Helvetica', 9, 'portrait');
			end

			for i_cond=1:n_conds

				cond = conds(i_cond);

				subplot(n_fig, 3, i_pan*3+1);
				plot(tmid_ms, psth_hz{i_cond});
				xlabel('time t [ms]');
				ylabel('rate f [Hz]');
				title(sprintf('Rec #%i (%s), monkey %s', ...
					i_rec, srec{2}, monk{1}), 'Interpreter', 'none');
				grid on;
				xlim([-200 300]);
				hold on;
				if i_cond == n_conds
					plot(t_delay_ms(i_monk)*[1 1], ylim, 'k--');
				end

				if ~isempty(cpsth_cnt{i_cond})

					subplot(n_fig, 3, i_pan*3+2);
					plot(tmid_ms, cpsth_cnt{i_cond});
					hold on;
					plot(tmid_ms, f_percent*cpsth_cnt_std{i_cond}, 'k-');
					plot(tmid_ms, -f_percent*cpsth_cnt_std{i_cond}, 'k-');
					plot(t0*1000*[1 1], ylim, 'k--');
					xlabel('time t [ms]');
					ylabel('cum count n [1]');
					grid on;
					xlim([-200 300]);
				end
			end
			for i=1:2; subplot(n_fig, 3, i_pan*3+i); hold off; end

			subplot(n_fig, 3, i_pan*3+3);
			if numel(cdiff_dec) > 0
				plot(tmid_ms, cdiff_dec);
				hold on;
			end
			if numel(cdiff_acc) > 0
				plot(tmid_ms, cdiff_acc);
				hold on;
			end
			if numel(cdiff_dec) > 0
				set(gca, 'ColorOrderIndex', 1);
				plot(tmid_ms, cdiff_dec_std*f_percent);
				set(gca, 'ColorOrderIndex', 1);
				plot(tmid_ms, -cdiff_dec_std*f_percent);
			end
			if numel(cdiff_acc) > 0
				set(gca, 'ColorOrderIndex', 2);
				plot(tmid_ms, cdiff_acc_std*f_percent);
				set(gca, 'ColorOrderIndex', 2);
				plot(tmid_ms, -cdiff_acc_std*f_percent);
			end
			plot(t0*1000*[1 1], ylim, 'k--');
			hold off;
			legend({[flab{1} '-' flab{2}] [flab{3} '-' flab{4}]});
			xlabel('time t [ms]');
			ylabel('diff cum count n [1]');
			grid on;
			xlim([-200 300]);

			drawnow;

			if (i_pan == n_fig-1) || (i_rec == n_recs)

				pname = sprintf('Plots%s%s_%s_SingleSites%i_TBIN%i', ...
					filesep, fname, monk{1}, i_fig, tbin_ms);
				print(pname, '-depsc2');
				print(pname, '-dpng', '-r200');
				if WAIT
					waitforbuttonpress;
				end
			end

		end % SHOW_SINGLESITES

	end % n_recs

	total.n_pos_peak(i_monk, :, 1) = sum(dec_cum == 1, 2)';
	total.n_pos_peak(i_monk, :, 2) = sum(acc_cum == 1, 2)';
	total.n_neg_peak(i_monk, :, 1) = sum(dec_cum == -1, 2)';
	total.n_neg_peak(i_monk, :, 2) = sum(acc_cum == -1, 2)';

	% Normalization
	for i_cond=1:n_conds
		psth_tot_hz(:, i_cond, i_monk) = ...
			psth_tot_hz(:, i_cond, i_monk)/n_recs_notempty(i_cond, i_monk);
		cpsth_tot_cnt(:, i_cond, i_monk) = ...
			cpsth_tot_cnt(:, i_cond, i_monk)/n_recs_notempty(i_cond, i_monk);
	end
	mperf(i_monk) = mperf(i_monk)/sum(n_recs_notempty(:, i_monk));

	if SHOW_RATEINCEXCESS
		Figure(i_monk, [28 18], 'Helvetica', 10, 'quiet', 'landscape');
	end
	f = find((tmid_ms > -200) & (tmid_ms <= t_delay_ms(i_monk)));
	%%% LOOP OVER CONDITIONS
	for i_cond=1:n_conds

		cond = conds(i_cond);

		psth_baseline(i_cond, i_monk) = mean(psth_tot_hz(f, i_cond, i_monk));
		psth_tot_norm_hz(:, i_cond, i_monk) = ...
			psth_tot_hz(:, i_cond, i_monk)-psth_baseline(i_cond, i_monk);

		if SHOW_RATEINCEXCESS
			subplot(1, 3, 1);
			plot(tmid_ms, psth_tot_norm_hz(:, i_cond, i_monk));
			xlabel('time t [ms]');
			ylabel('rate f [Hz]');
			title(sprintf('Avg. rec. of monkey %s, condition %s', ...
				monk{1}, cond{1}));
			hold on;

			subplot(1, 3, 2);
			plot(tmid_ms, cpsth_tot_cnt(:, i_cond, i_monk));
			hold on;
		end

	end
	fprintf(fout, 'Mean behavioural performance monkey %s: %.2f%%\n\n', monk{1}, mperf(i_monk)*100);

	cdiff_tot_dec = cpsth_tot_cnt(:, 1, i_monk)-cpsth_tot_cnt(:, 2, i_monk);
	cdiff_tot_acc = cpsth_tot_cnt(:, 3, i_monk)-cpsth_tot_cnt(:, 4, i_monk);

	if SHOW_RATEINCEXCESS
		subplot(1, 3, 3);
		plot(tmid_ms, cdiff_tot_dec);
		hold on;
		plot(tmid_ms, cdiff_tot_acc);
		% set(gca, 'ColorOrderIndex', 1);
		% plot(tmid_ms, cdiff_dec_std*f_percent);
		% set(gca, 'ColorOrderIndex', 1);
		% plot(tmid_ms, -cdiff_dec_std*f_percent);
		% set(gca, 'ColorOrderIndex', 2);
		% plot(tmid_ms, cdiff_acc_std*f_percent);
		% set(gca, 'ColorOrderIndex', 2);
		% plot(tmid_ms, -cdiff_acc_std*f_percent);
		plot(t0*1000*[1 1], ylim, 'k--');
		legend({'diff tot dec', 'diff tot acc'});
		xlabel('time t [ms]');
		ylabel('diff cum count n [1]');
		grid on;
		xlim([-200 300]);
		plot(xlim, [0 0], 'k-');

		for i_sub=1:3
			subplot(1, 3, i_sub);
			plot(t_delay_ms(i_monk)*[1 1], ylim, 'k-');
			hold off;
			if i_sub ~= 3
				legend(conds);
			end
			grid on;
			grid minor;
			xlim([-200 300]);
		end

		pname = sprintf('Plots%s%s_%s_RateIncExcess_TBIN%i', filesep, fname, monk{1}, tbin_ms);
		print(pname, '-depsc2');
		print(pname, '-dpng', '-r200');
	end

	if WAIT
		waitforbuttonpress;
	end

end % n_monks

% ===================== >>>>>>>>>>>>>>>>>>>>>>>>>

dAtt = mean(psth_baseline([1 3], :), 1)-mean(psth_baseline([2 4], :), 1);
dAtt_rel = dAtt./mean(psth_baseline([2 4], :), 1);

fprintf(fout, 'Average rate increase by attention: monkeys %s/%s: %.2f/%.2f Hz\n', monks{:}, dAtt);
fprintf(fout, 'Average relative rate increase by attention: monkeys %s/%s: %.2f/%.2f percent\n\n', monks{:}, dAtt_rel*100);

% ===================== >>>>>>>>>>>>>>>>>>>>>>>>>

for slope_peak=1:2

	% to_plot(time, monkey=VER-FRE, cond=DEC-ATT)
	if slope_peak == 1
		to_plot = permute(total.n_pos./(total.n_pos+total.n_neg), [2 1 3]);
		spn = sum(total.n_pos+total.n_neg, 3);
		sn = sum(total.n_pos, 3);
		sname = 'Slope';
	else
		to_plot = permute(total.n_pos_peak./(total.n_pos_peak+total.n_neg_peak), [2 1 3]);
		spn = sum(total.n_pos_peak+total.n_neg_peak, 3);
		sn = sum(total.n_pos_peak, 3);
		sname = 'Peak';
	end

	if SHOW_MATCHMODEL
		Figure(2+slope_peak, [18 28], 'Helvetica', 10, 'quiet', 'landscape');
		subplot(3, 1, 1);
		plot(tmid_ms, to_plot(:, :));
		grid on;
		xlim([-200 300]);
		xlabel('time t [ms]');
		ylabel('perc. meeting expectation');
		legend({sprintf('%s-D/M', monks{1}) sprintf('%s-D/M', monks{2}) ...
			sprintf('%s-A/C', monks{1}) sprintf('%s-A/C', monks{2})});

		subplot(3, 1, 2);
		if tbin_ms < 10
			plot(tmid_ms, mean(to_plot, 3));
		else
			bar(tmid_ms, mean(to_plot, 3));
		end
		grid on;
		% xlim([-200 300]);
		xlim([min(t_delay_ms) 200]);
		ylim([0.40 0.95]);
		xlabel('time t [ms]');
		legend(monks);
		ylabel('perc. meeting expectation');

		subplot(3, 1, 3);
		plot(tmid_ms, spn);
		hold on;
		plot(tmid_ms, sn);
		hold off;
		legend({sprintf('%s-total', monks{1}) sprintf('%s-total', monks{2}) ...
			sprintf('%s-Signif-Okay!', monks{1}) sprintf('%s-Signif-Okay!', monks{2})});
		xlim([-200 300]);
		xlabel('time t [ms]');
		ylabel('number of cases');
		grid on;

		pname = sprintf('Plots%s%s_AllMonkeys_MatchModel_%s_TBIN%i', filesep, fname, sname, tbin_ms);
		print(pname, '-depsc2');
		print(pname, '-dpng', '-r200');
	end
end

% ===================== >>>>>>>>>>>>>>>>>>>>>>>>>

[~, kkk] = min(abs(tmid_ms-t_mid_ms_assessattmod));
ttt = tmid_ms(kkk); ppp = squeeze(total.n_pos(:, kkk, :)); nnn = squeeze(total.n_neg(:, kkk, :));
sss = [size(total.comp{1}, 4); size(total.comp{2}, 4)];

fprintf(fout, 'Percentage significantly modulated at tmid=%i ms\n', ttt);
for mmm=1:2
	fprintf(fout, '   %i and %i of 2*%i for monkey %s (%.2f percent)\n', ...
		ppp(mmm, :)+nnn(mmm, :), sss(mmm), monks{mmm}, sum(ppp(mmm, :)+nnn(mmm, :))/2/sss(mmm)*100);
end

fprintf(fout, '...of these...\n', ttt);
for mmm=1:2
	fprintf(fout, '   %i and %i of %i and %i confirmed the model for monkey %s (%.2f percent)\n', ...
		ppp(mmm, :), ppp(mmm, :)+nnn(mmm, :), monks{mmm}, sum(ppp(mmm, :))/(sum(ppp(mmm, :)+nnn(mmm, :)))*100);
end


% ===================== >>>>>>>>>>>>>>>>>>>>>>>>>


%
% UP=1, DOWN=2:
%
% total.flag_updown{MONKEY}(UP_DOWN, SITE) -> significantly modulated
%   up/down in interval 't_assess_ms'
%
% total.cdiff{MONKEY}(UP_DOWN, TIME, SITE) -> difference cum excess count     
%
% total.cdiff_abovebelow{MONKEY}(UP_DOWN, TIME, SITE)    
%   -> difference cum excess count significantly above or below 
%
fprintf(fout, '\n');
fprintf(fout, 'Rate increase/decrease assessed in time interval [%i, %i] ms.\n', t_assess_ms);
fprintf(fout, '\n');
cols = [0.5 0 0; 0 0 0.5];
bw = 0.8; % 0.4;
a = -2.1:0.2:2.1; % axis for histograms
s_accdec = {'Acceleration' 'Deceleration'};
max_monk = [14 7];

if SHOW_SIGNIFICANCESTAT
	Figure(1000, [20 16], 'Helvetica', 12);
	Figure(1001, [20 16], 'Helvetica', 12);
	Figure(1002, [20 16], 'Helvetica', 8);
end

cum_h_sig = cell([2 1]);
cum_h_ns = cell([2 1]);
for i_monk=1:2
    % ax{i_monk} = 0.5*(a{i_monk}(1:end-1)+a{i_monk}(2:end));
	ax = 0.5*(a(1:end-1)+a(2:end));
    for accdec=1:2
        
        sgn_accdec = 1-2*(accdec == 2);
        
        c = squeeze(total.cdiff{i_monk}(accdec, kkk, :));
        c_ab = squeeze(total.cdiff_abovebelow{i_monk}(accdec, kkk, :));
        c_ud = squeeze(total.flag_updown{i_monk}(accdec, :))';
	
        if accdec == 1
            f_ns = find((c_ud == 1).*(c_ab == 0));
            f_sig = find((c_ud == 1).*(c_ab ~= 0));
        else
            f_ns = find((c_ud == -1).*(c_ab == 0));
            f_sig = find((c_ud == -1).*(c_ab ~= 0));
        end
		fprintf(fout, 'Monkey %s, Cond %s:\n', monks{i_monk}, s_accdec{accdec});
        fprintf(fout, 'Observed rate change matches condition in %i of %i cases,\n', numel(f_ns)+numel(f_sig), numel(c_ud));
		fprintf(fout, '    of which show %i/%i a not significant/significant excess count change.\n', [numel(f_ns), numel(f_sig)]);
        
        p = sum((c_ab == 1).*(c_ud == 1));
        n = sum((c_ab == -1).*(c_ud == -1));
        pn = sum((c_ab == 1).*(c_ud == -1));
        np = sum((c_ab == -1).*(c_ud == 1));
        fprintf(fout, 'Sign of SIGNIFICANT excess count change:\n');
		fprintf(fout, '    matches sign of SIGNIFICANT observed rate change: +=%i, -=%i, Total=%i\n', p, n, p+n);
		fprintf(fout, '    matches NOT sign of SIGNIFICANT observed rate change: +=%i, -=%i, Total=%i\n\n', pn, np, pn+np);

		if SHOW_SIGNIFICANCESTAT

			% ---> Correlation excess counts acc/dec, scatter plots...
			figure(1000);
			subplot(2, 1, i_monk);
			if accdec == 1
				c_prev = c;
				f_sig_prev = f_sig;
			else
				% perform linear regression
				valid = (~isnan(c_prev)) & (~isnan(c));
				all_betas = LinFitBootstrap(c_prev(valid), c(valid), 1);
				betas = mean(all_betas');
				betas_std = std(all_betas');
				% betas = [ones([numel(c_prev(valid)) 1]) c_prev(valid)]\c(valid);
				fprintf('b0 and b1 are %.4f/%.4f +- %.4f/%.4f\n', betas, betas_std);
				plot(c_prev, c, 'ko', 'LineWidth', 2, ...
					'MarkerSize', 4);
				hold on;
				plot(c_prev(f_sig_prev), c(f_sig_prev), 'ro', 'LineWidth', 2, ...
					'MarkerSize', 6);
				plot(c_prev(f_sig), c(f_sig), 'bo', 'LineWidth', 2, ...
					'MarkerSize', 8);
				xr = xlim; % [min(c_prev(valid)) max(c_prev(valid))];
				plot(xr, betas(1)+betas(2)*xr, 'k--');
				plot(xlim, 0*xlim, 'k-');
				plot(0*ylim, ylim, 'k-');
				hold off;
			end
			xlabel(sprintf('excess spike count: %s', s_accdec{1}));
			ylabel(sprintf('exc. spk. cnt.: %s', s_accdec{2}));
			title(sprintf('%s', monks_anony{i_monk}));
			set(gca, 'DataAspectRatio', [1 1 1]);

			% ---> Significance across sites
        	figure(1001);
        	subplot(2, 2, i_monk+(accdec-1)*2);
        	plot(c);
        	hold on;
        	plot(c_ab, 'ko');
        	plot(c_ud, 'r*');
        	hold off;
        	legend({'diff excess cum' 'sig above/below' 'cond incr/decr'});
        	xlabel('site');

			% ---> Significance statistics
        	figure(1002);
        	subplot(2, 2, i_monk+(accdec-1)*2);
        
        	h_sig = histc(c(f_sig), a);
        	h_ns = histc(c(f_ns), a);

			% cumulate statistics across monkeys...
			if i_monk == 1
				cum_h_sig{accdec} = h_sig;
				cum_h_ns{accdec} = h_ns;
			else
                cum_h_sig{accdec} = cum_h_sig{accdec}+h_sig;
                cum_h_ns{accdec} = cum_h_ns{accdec}+h_ns;
			end
        
        	b_ns = bar(ax, sgn_accdec*(h_sig(1:end-1)+h_ns(1:end-1)));
        	set(b_ns, 'FaceColor', cols(accdec, :)+0.9*(1-cols(accdec, :)), 'BarWidth', bw);
        	hold on;

        	b_sig = bar(ax, sgn_accdec*h_sig(1:end-1));
        	set(b_sig, 'FaceColor', cols(accdec, :), 'BarWidth', bw);
        	hold off;
        
        	xlim(a([1 end]));
        	set(gca, 'XTick', ax);
        	grid on;
        	xlabel('ec (spikes)');
        	ylabel('#');
        	title(sprintf('Monkey %s - %s', monks{i_monk}, s_accdec{accdec}));
        
        	ylim(max_monk(i_monk)*sgn_accdec*(0.5+0.5*[-sgn_accdec sgn_accdec]));
        
        	legend({'n.s.' 'significant'});
		end  % SHOW_SIGNIFICANCESTAT
    end % accdec
end % i_monk

if SHOW_SIGNIFICANCESTAT

	% figure(1002);
	% pname = sprintf('Plots%s%s_AllMonkeys_DistribsEccessCumSpikes', filesep, fname);
	% print(pname, '-depsc2');
	% print(pname, '-dpng', '-r300');

	% figure(1000);
	% pname = sprintf('Plots%s%s_AllMonkeys_ExcessCorrelations', filesep, fname);
	% print(pname, '-depsc2');
	% print(pname, '-dpng', '-r300');

	% --> show cumulative statistics across monkeys
	Figure(1003, [20 16], 'Helvetica', 8);
	for accdec=1:2

        sgn_accdec = 1-2*(accdec == 2);

		subplot(2, 1, accdec);

		b_ns = bar(ax, sgn_accdec*(cum_h_sig{accdec}(1:end-1)+cum_h_ns{accdec}(1:end-1)));
        set(b_ns, 'FaceColor', cols(accdec, :)+0.9*(1-cols(accdec, :)), 'BarWidth', bw);
        hold on;

        b_sig = bar(ax, sgn_accdec*cum_h_sig{accdec}(1:end-1));
        set(b_sig, 'FaceColor', cols(accdec, :), 'BarWidth', bw);
        hold off;

        xlim(a([1 end]));
        set(gca, 'XTick', ax);
        grid on;
        xlabel('ec (spikes)');
        ylabel('#');
        title(sprintf('All monkeys - %s', s_accdec{accdec}));

		ylim(2*max_monk(i_monk)*sgn_accdec*(0.5+0.5*[-sgn_accdec sgn_accdec]));

        legend({'n.s.' 'significant'});
	end
	pname = sprintf('Plots%s%s_AllMonkeys_SignificanceStat_TBIN%i', filesep, fname, tbin_ms);
	print(pname, '-depsc2');
	print(pname, '-dpng', '-r300');

end
fprintf(fout, '\n');


% ===================== >>>>>>>>>>>>>>>>>>>>>>>>>

% test if attentional rate modulation is significantly different between dec/acc conditions---

% 
% time interval over which average is taken:
% (t >= tprechange_ms/1000) & (t < tprechange_cut_ms/1000)
% 
for i_monk=1:2
    fprintf(fout, 'Monkey %s:\n', monks{i_monk});

    r_down = squeeze(total.comp{i_monk}(COMP.RATIO, 2, 1, :));
    fprintf(fout, 'Average att. mod. in DEC condition: %.4f +/- %.4f (%i of %i go UP)\n', ...
        nanmean(r_down), nanstd(r_down), sum(r_down > 1), sum(~isnan(r_down)));
    
    r_up = squeeze(total.comp{i_monk}(COMP.RATIO, 4, 3, :));
    fprintf(fout, 'Average att. mod. in ACC condition: %.4f +/- %.4f (%i of %i go UP)\n', ...
        nanmean(r_up), nanstd(r_up), sum(r_up > 1), sum(~isnan(r_up)));   
    
    [h, p] = kstest2(r_up(~isnan(r_up)), r_down(~isnan(r_down)));
	fprintf(fout, 'KSTEST says h=%i, p=%.3f\n\n', h, p);
    
end
fprintf(fout, '\n');


% ===================== >>>>>>>>>>>>>>>>>>>>>>>>>

% test if baseline is different for speed up/down blocks:
csel = {[1 3] [2 4]};
p = zeros([n_monks numel(csel)]);
for imon=1:n_monks

	pb = squeeze(mean(total.psth_hz{imon}(f, :, :), 1));

	for isel=1:numel(csel)
		ij = csel{isel};

		figure(10000+(imon-1));
		subplot(2, 1, isel);
		plot(pb(:, ij));
		legend(conds(ij));
		ival = find(~sum(pb(:, ij) == 0, 2));
		[p(imon, isel), h, stats] = signrank(pb(ival, ij(1)), pb(ival, ij(2)));

		fprintf(fout, 'Conds %s vs. %s for monk %s:\n', ...
			conds{ij(1)}, conds{ij(2)}, monks{imon});
		fprintf(fout, '   paired Wilcoxon signed rank test on %i pairs: p=%.3f\n\n', ...
			numel(ival), p(imon, isel));
	end
end
fprintf(fout, '\n');


% ===================== >>>>>>>>>>>>>>>>>>>>>>>>>

% Fano-factors inset plots

% conds: dec+att, dec, acc+att, acc
if SHOW_FANOFACTORS
	cond_color = [0 125 167; 140 203 232; 161 42 54; 230 163 155]/255;
	Figure(10, [12 28], 'Helvetica', 10, 'quiet', 'landscape');
	for i_monk=1:n_monks
		subplot(n_monks, 1, i_monk);
	
		ifi = 1:numel(tmid_ms);

		k_mean = total.k_mean{i_monk};
		k_var = total.k_var{i_monk};
	
		s = size(k_mean);
		l_seq = randperm(prod(s));

		for l=1:prod(s)
			[i, j, k] = ind2sub(s, l_seq(l));
			plot(k_mean(i, j, k), k_var(i, j, k), 'x', 'Color', cond_color(j, :));
			if l == 1; hold on; end
		end
		lrng = 10.^[-1.5 1.5];
		loglog(lrng, lrng, 'k-', 'LineWidth', 2);
		set(gca, 'XScale', 'log', 'YScale', 'log');
		set(gca, 'DataAspectRatio', [1 1 1]);
		axis([lrng lrng]);
   		xlabel('mean (spikes)');
   		ylabel('variance (spikes^2)');
		grid on;

		hold off;
	end
	pname = sprintf('Plots%s%s_AllMonkeys_FanoFactor_TBIN%i', filesep, fname, tbin_ms);
	print(pname, '-depsc2', '-painters');
	print(pname, '-dpng', '-r200');
end


fclose(fout);
