# Supplementary material for: Dynamic divisive normalization circuits explain and predict change detection in monkey area MT
Source: PLoS Comput Biol. 2021 Nov 12;17(11):e1009595. doi: 10.1371/journal.pcbi.1009595 (PMC8612546; doi:10.1371/journal.pcbi.1009595)
Supplement: S1 Data Code Repository — Running the code requires Matlab R2020a (The MathWorks, Inc.) and Python (Version 3.6). To perform all data analyses and fits, execute script ’PLOS_run_all.m’ from the main directory. See the comments in the scripts named ‘PLOS_run.m’ in the subdirectories for further information on the result plots and files created by running the code. (ZIP) [file pcbi.1009595.s001.zip › PLOS/Slope/PLOS_run.m]

% execute analysis for different parts with different binning of spike data
addpath Data;
addpath Common;
addpath Scripts;

% ---------------------------------------------------------------
% analyze dependencies between excess rate increase and RTs (<1 min.)
%
make_AnalyzeRTGain;

% ---------------------------------------------------------------
% analyze slopes and how well they fit to model predictions (10 mins.)
%
% SHOW_SINGLESITES = true; tbin_ms = 10.0; %%% -> Fig. 5B
% SHOW_FANOFACTORS = true; tbin_ms = 10.0; %%% -> Fig. 5B insets
% SHOW_RATEINCEXCESS = true; tbin_ms = 2.0; %%% -> Fig. 6A,B,C
% SHOW_SIGNIFICANCESTAT = true; tbin_ms = 2.0; %%% -> Fig. 6D
% SHOW_MATCHMODEL = true; tbin_ms = 2.0; %%% -> Fig. 6E (middle plot Slope)
% SHOW_MATCHMODEL = true; tbin_ms = 25.0; %%% -> Fig. 6F (middle plot Peak)
%
clear all;
close all;
tbin_ms = 2.0;
SHOW_SINGLESITES		= false;
SHOW_RATEINCEXCESS		= true;
SHOW_MATCHMODEL			= true;
SHOW_SIGNIFICANCESTAT	= true;
SHOW_FANOFACTORS		= false;
make_AnalyzeSlope;

clear all;
close all;
tbin_ms = 10.0;
SHOW_SINGLESITES		= true;
SHOW_RATEINCEXCESS		= false;
SHOW_MATCHMODEL			= false;
SHOW_SIGNIFICANCESTAT	= false;
SHOW_FANOFACTORS		= true;
make_AnalyzeSlope;

clear all;
close all;
tbin_ms = 25.0;
SHOW_SINGLESITES		= false;
SHOW_RATEINCEXCESS		= false;
SHOW_MATCHMODEL			= true;
SHOW_SIGNIFICANCESTAT	= false;
SHOW_FANOFACTORS		= false;
make_AnalyzeSlope;

%
% (Figure 5B, insets) -> Plots/Result_Deceleration20180222_AllMonkeys_FanoFactor_TBIN10
% (Figure 5B, left) -> Plots/Result_Deceleration20180222_Versace_SingleSites8_TBIN10.png (middle row)
% (Figure 5B, right) -> Plots/Result_Deceleration20180222_Freddy_SingleSites4_TBIN10.png (second-last row)
% 
% (Figure 6A,B,C) -> Plots/Result_Deceleration20180222_Versace_RateIncExcess_TBIN2.png 
% (Figure 6D) -> Plots/Result_Deceleration20180222_AllMonkeys_SignificanceStat_TBIN2.png 
% (Figure 6E) -> Plots/Result_Deceleration20180222_AllMonkeys_MatchModel_Slope_TBIN2.png (middle)
% (Figure 6F) -> Plots/Result_Deceleration20180222_AllMonkeys_MatchModel_Peak_TBIN25.png (middle)
%
