# Supplementary material for: Dynamic divisive normalization circuits explain and predict change detection in monkey area MT
Source: PLoS Comput Biol. 2021 Nov 12;17(11):e1009595. doi: 10.1371/journal.pcbi.1009595 (PMC8612546; doi:10.1371/journal.pcbi.1009595)
Supplement: S1 Data Code Repository — Running the code requires Matlab R2020a (The MathWorks, Inc.) and Python (Version 3.6). To perform all data analyses and fits, execute script ’PLOS_run_all.m’ from the main directory. See the comments in the scripts named ‘PLOS_run.m’ in the subdirectories for further information on the result plots and files created by running the code. (ZIP) [file pcbi.1009595.s001.zip › PLOS/Slope/Common/GetTimeLags.m]

function [t_sample, y_sample, yrel_sample] = ...
	GetTimeLags(t, y, ny_sample, polarity)

if abs(polarity) ~= 1
	error('Polarity must be either -1 or +1');
end

y = y*polarity;
nt = numel(t);
ymax = max(max(y), 0);

if ymax <= 0
	error('Exception ymax=0 not handled yet!');
end

yrel = y/ymax;
yrel_sample = (0:ny_sample)'/ny_sample;
t_sample = zeros([ny_sample+1 1]);
for iy=1:ny_sample+1
	f = find(yrel >= yrel_sample(iy), 1);
	% fprintf('%i:%i ', iy, f);
	if f == 1
		t_cross = yrel_sample(iy)/yrel(f)*t(f);
		% fprintf('1\n');
	else
		t_cross = t(f-1)+(yrel_sample(iy)-yrel(f-1))/(yrel(f)-yrel(f-1))* ...
			(t(f)-t(f-1));
		% fprintf('*\n');
	end
	t_sample(iy) = t_cross;
end

yrel_sample = yrel_sample*polarity;
y_sample = ymax*yrel_sample;
