# Supplementary material for: Dynamic divisive normalization circuits explain and predict change detection in monkey area MT
Source: PLoS Comput Biol. 2021 Nov 12;17(11):e1009595. doi: 10.1371/journal.pcbi.1009595 (PMC8612546; doi:10.1371/journal.pcbi.1009595)
Supplement: S1 Data Code Repository — Running the code requires Matlab R2020a (The MathWorks, Inc.) and Python (Version 3.6). To perform all data analyses and fits, execute script ’PLOS_run_all.m’ from the main directory. See the comments in the scripts named ‘PLOS_run.m’ in the subdirectories for further information on the result plots and files created by running the code. (ZIP) [file pcbi.1009595.s001.zip › PLOS/Slope/Common/LinFitBootstrap.m]

function b = LinFitBootstrap(x, y, n_exclude);

n = numel(x);
if numel(y) ~= n
	error('X and Y must have same number of elements!');
end

x = reshape(x, [n 1]);
o = ones([n 1]);
y = reshape(y, [n 1]);
ox = [o x];

choices = nchoosek(1:n, n-n_exclude); 
n_choices = size(choices, 1);
b = zeros([2 n_choices]);
for i_choice=1:n_choices

	choice = choices(i_choice, :);

	ox_tmp = ox(choice, :);
	y_tmp = y(choice, 1);

	b(:, i_choice) = ox_tmp\y_tmp;

end
