# Supplementary material for: Dynamic divisive normalization circuits explain and predict change detection in monkey area MT
Source: PLoS Comput Biol. 2021 Nov 12;17(11):e1009595. doi: 10.1371/journal.pcbi.1009595 (PMC8612546; doi:10.1371/journal.pcbi.1009595)
Supplement: S1 Data Code Repository — Running the code requires Matlab R2020a (The MathWorks, Inc.) and Python (Version 3.6). To perform all data analyses and fits, execute script ’PLOS_run_all.m’ from the main directory. See the comments in the scripts named ‘PLOS_run.m’ in the subdirectories for further information on the result plots and files created by running the code. (ZIP) [file pcbi.1009595.s001.zip › PLOS/Slope/Common/ComputePSTH.m]

function [psth, tmid, tbin, nbincut] = ComputePSTH(s, timing, kernel)

% define time axis
tbin = timing.start:timing.dt:timing.end;
tmid = 0.5*(tbin(2:end)+tbin(1:end-1));
nt = numel(tmid);

% average over trials
n_trials = numel(s.trialNo);
psth = zeros([nt 1]);
for i_trial=1:n_trials
	tspike = s.timeStamp{i_trial}/1e9;
	hspike = histc(tspike, tbin);
	psth = psth+reshape(hspike(1:end-1), [nt 1]);
end

% normalization to rate [Hz]
psth = psth/n_trials/timing.dt;

% kernel smoothing
if exist('kernel', 'var')
	tkern = timing.dt*[0:floor((nt-1)/2) -ceil((nt-1)/2):-1]';
	switch kernel.type
		case 'none'
			nbincut = 0;
		case 'gauss'
			sigm = kernel.width;
			k = exp(-tkern.^2/2/sigm^2);
			k = k./sum(k);
			psth = real(ifft(fft(psth).*fft(k)));
			nbincut = ceil(2.5*sigm/timing.dt);
		otherwise
			error('Unknown kernel specified!');
	end

end
			
