# Supplementary material for: Dynamic divisive normalization circuits explain and predict change detection in monkey area MT
Source: PLoS Comput Biol. 2021 Nov 12;17(11):e1009595. doi: 10.1371/journal.pcbi.1009595 (PMC8612546; doi:10.1371/journal.pcbi.1009595)
Supplement: S1 Data Code Repository — Running the code requires Matlab R2020a (The MathWorks, Inc.) and Python (Version 3.6). To perform all data analyses and fits, execute script ’PLOS_run_all.m’ from the main directory. See the comments in the scripts named ‘PLOS_run.m’ in the subdirectories for further information on the result plots and files created by running the code. (ZIP) [file pcbi.1009595.s001.zip › PLOS/Fit/Scripts/AnaDT_fits_exhaustive.m]

% clear all;
% close all;

% VERBOSE = true;
VERBOSE = false;

% monkeys available: Bummel or Rudi
if ~exist('monkey', 'var')
	monkey = 'Bummel';
end

dt_fit = 0.200;				% time interval for fitting
kcount_min = 100;			% minimum spike count required in fitting interval
% i_preselect = 1:7;		% preselection of neurons (comment if not req'd)
% i_preselect = 6;			% problematic: 6, 34 for Rudi
% i_preselect = 54;			% problematic: 54 bei Bummel
n_finer = 50;				% model simulation finer time scale
n_sample = 101;				% sampling axis for third parameter

tau_e_range = [0.004 0.150];
tau_i_range = [0.005 0.250];
Ae_max_range = [1.01 3.000];

% =========== NO USER-SERVICEABLE PARAMETERS BEYOND THAT POINT!!!!!

load(sprintf('Data%s%s_DT_export.mat', filesep, monkey(1)));

Ae_maxs = logspace(log10(Ae_max_range(1)), log10(Ae_max_range(2)), n_sample);
tau_es = logspace(log10(tau_e_range(1)), log10(tau_e_range(2)), n_sample);
tau_is = logspace(log10(tau_i_range(1)), log10(tau_i_range(2)), n_sample);

% determine number of bins to include into fit
dt_exp = export.dt_exp;
nt_fit = round(dt_fit/dt_exp);
if nt_fit > min(export.n_dt_exp(export.n_dt_exp > 0))
	error('Fitting interval larger than minimum recording interval!');
end
i_time = 1:nt_fit;
fprintf('Fitting interval set to: t_onset+[0, %f ms]\n', 1000*nt_fit*dt_exp);

% determine valid recordings
n_neurons_total = numel(export.n_dt_exp);
flag_nan = export.n_dt_exp == 0;
flag_low = (sum(export.ns_fit_pref(1:nt_fit, :)) < kcount_min)';
flag_valid = ~flag_nan & ~flag_low;
fprintf('Of %i recordings...\n', n_neurons_total);
fprintf('   %i do not contain valid data,\n', sum(flag_nan));
fprintf('   %i have too few spikes,\n', sum(flag_low));
fprintf('   leaving %i sites for fitting.\n', sum(flag_valid));
if ~exist('i_preselect', 'var')
	fprintf('No preselection of neurons requested.\n');
	i_preselect = 1:n_neurons_total;
else
	fprintf('Selecting valid sites from %i preselected sites.\n', ...
		numel(i_preselect));
end
i_neuron = i_preselect(find(flag_valid(i_preselect)));
n_neurons = numel(i_neuron);
fprintf('%i sites will be fitted!\n\n', n_neurons);

% select time and neurons of interest
sel_export.Ae_0 = export.Ae_0(i_neuron);
sel_export.Ae_1 = export.Ae_1(i_neuron);
sel_export.f_fit_pref = export.f_fit_pref(i_time, i_neuron);
sel_export.sem_fit_pref = export.sem_fit_pref(i_time, i_neuron);
sel_export.ns_fit_pref = export.ns_fit_pref(i_time, i_neuron);
sel_export.dt_exp = export.dt_exp;
sel_export.n_dt_exp = export.n_dt_exp(i_neuron);
sel_export.i_neuron = i_neuron;

n_tau_es = numel(tau_es);
n_tau_is = numel(tau_is);
n_Ae_maxs = numel(Ae_maxs);
n_var = [n_tau_es n_tau_is n_Ae_maxs];

QD.obj = zeros([n_neurons n_var]);
CHISQ.obj = zeros([n_neurons n_var]);

n_total = prod(n_var);

tic;
t_sub = 0;
dt_sub = 1;
for i_tau_e=1:n_tau_es
	tau_e = tau_es(i_tau_e);

	for i_tau_i=1:n_tau_is
		tau_i = tau_is(i_tau_i);

		for i_Ae_max=1:n_Ae_maxs
			Ae_max_rel = Ae_maxs(i_Ae_max);
	
			t = toc;
			if t-t_sub > dt_sub
				t_sub = t_sub+dt_sub;
				i_done = i_Ae_max-1+n_Ae_maxs*(i_tau_i-1+n_tau_is*(i_tau_e-1));
				fprintf('Done %i of %i. Est. time left: %i secs:\n', ...
					i_done, n_total, fix(t*(n_total/i_done-1)));
				fprintf('    processing [%i,%i,%i] of [%i,%i,%i]\n', ...
					i_tau_e, i_tau_i, i_Ae_max, n_tau_es, n_tau_is, n_Ae_maxs);	
			end

			for i_neuron=1:n_neurons

				Ae_0 = sel_export.Ae_0(i_neuron);
				Ae_1 = sel_export.Ae_1(i_neuron);

				f_exp = sel_export.f_fit_pref(:, i_neuron);
				sem_exp = sel_export.sem_fit_pref(:, i_neuron);

				Ae_max = Ae_max_rel*Ae_1;

				err_QD = CompareModel(f_exp, dt_exp, n_finer, ...
					tau_e, tau_i, Ae_0, Ae_1, Ae_max, ...
					'QD', false);
				err_CHISQ = CompareModel(f_exp, dt_exp, n_finer, ...
					tau_e, tau_i, Ae_0, Ae_1, Ae_max, ...
					'CHISQ', false, sem_exp);

				QD.obj(i_neuron, i_tau_e, i_tau_i, i_Ae_max) = err_QD;
				CHISQ.obj(i_neuron, i_tau_e, i_tau_i, i_Ae_max) = err_CHISQ;

				% show optimal result
				% figure(1);
				% CompareModel(f_exp, dt_exp, n_finer, tau_e_opt, tau_i_opt, ...
				% 	Ae_0, Ae_1, Ae_max_opt, 'QD', true);
				% drawnow; % waitforbuttonpress;

			end
		end
	end
end

[m_QD, i_QD] = min(QD.obj(:, :), [], 2);
[m_CHISQ, i_CHISQ] = min(CHISQ.obj(:, :), [], 2);
for i_neuron=1:n_neurons

	Ae_0 = sel_export.Ae_0(i_neuron);
	Ae_1 = sel_export.Ae_1(i_neuron);

	f_exp = sel_export.f_fit_pref(:, i_neuron);
	sem_exp = sel_export.sem_fit_pref(:, i_neuron);

	[i_tau_e_QD, i_tau_i_QD, i_Ae_max_QD] = ind2sub(n_var, i_QD(i_neuron));
	[i_tau_e_CHISQ, i_tau_i_CHISQ, i_Ae_max_CHISQ] = ...
		ind2sub(n_var, i_CHISQ(i_neuron));

	Ae_max_QD = Ae_maxs(i_Ae_max_QD)*Ae_1;
	Ae_max_CHISQ = Ae_maxs(i_Ae_max_CHISQ)*Ae_1;

	subplot(1, 2, 1);
	err_QD = CompareModel(f_exp, dt_exp, n_finer, tau_es(i_tau_e_QD), ...
		tau_is(i_tau_i_QD), Ae_0, Ae_1, Ae_max_QD, 'QD', true);
	[err_QD QD.obj(i_neuron, i_tau_e_QD, i_tau_i_QD, i_Ae_max_QD)];
	fprintf('Params QD (Err=%f): tau_e=%f, tau_i=%f, Ae_max=%f\n', err_QD, ...
		tau_es(i_tau_e_QD), tau_is(i_tau_i_QD), Ae_max_QD);
	title(sprintf('Neuron %i', i_neuron));

	subplot(1, 2, 2);
	err_CHISQ = CompareModel(f_exp, dt_exp, n_finer, tau_es(i_tau_e_CHISQ), ...
		tau_is(i_tau_i_CHISQ), Ae_0, Ae_1, Ae_max_CHISQ, ...
		'CHISQ', true, sem_exp);
	[err_CHISQ CHISQ.obj(i_neuron, i_tau_e_CHISQ, ...
		i_tau_i_CHISQ, i_Ae_max_CHISQ)];
	fprintf('Params CHISQ (Err=%f): tau_e=%f, tau_i=%f, Ae_max=%f\n', ...
		err_CHISQ, ...
		tau_es(i_tau_e_CHISQ), tau_is(i_tau_i_CHISQ), Ae_max_CHISQ);
	title(sprintf('Neuron %i', i_neuron));

	drawnow; % waitforbuttonpress;

end

% best set with three params fixed:
QD_eiA = min(mean(QD.obj(:, :), 1));
CHISQ_eiA = min(mean(CHISQ.obj(:, :), 1));

% best set with two parameters fixed:
obj_iA = squeeze(mean(min(QD.obj, [], 2), 1));
obj_eA = squeeze(mean(min(QD.obj, [], 3), 1));
obj_ei = squeeze(mean(min(QD.obj, [], 4), 1));
QD_iA = min(obj_iA(:));
QD_eA = min(obj_eA(:));
QD_ei = min(obj_ei(:));
obj_iA = squeeze(mean(min(CHISQ.obj, [], 2), 1));
obj_eA = squeeze(mean(min(CHISQ.obj, [], 3), 1));
obj_ei = squeeze(mean(min(CHISQ.obj, [], 4), 1));
CHISQ_iA = min(obj_iA(:));
CHISQ_eA = min(obj_eA(:));
CHISQ_ei = min(obj_ei(:));

% best set with one parameter fixed:
QD_e = min(mean(min(min(QD.obj, [], 3), [], 4), 1));
QD_i = min(mean(min(min(QD.obj, [], 2), [], 4), 1));
QD_A = min(mean(min(min(QD.obj, [], 2), [], 3), 1));
CHISQ_e = min(mean(min(min(CHISQ.obj, [], 3), [], 4), 1));
CHISQ_i = min(mean(min(min(CHISQ.obj, [], 2), [], 4), 1));
CHISQ_A = min(mean(min(min(CHISQ.obj, [], 2), [], 3), 1));

% best set with all parameters free:
QD_ = mean(min(QD.obj(:, :), [], 2));
CHISQ_ = mean(min(CHISQ.obj(:, :), [], 2));

% evaluate...
QD_all = [QD_eiA QD_iA QD_eA QD_ei QD_e QD_i QD_A QD_];
f_QD_all = QD_all./QD_;
CHISQ_all = [CHISQ_eiA CHISQ_iA CHISQ_eA CHISQ_ei CHISQ_e CHISQ_i CHISQ_A CHISQ_];
f_CHISQ_all = CHISQ_all./CHISQ_;

leg = {'tau_e, tau_i, A_max' 'tau_i, A_max' 'tau_e, A_max', ...
	'tau_e, tau_i' 'tau_e' 'tau_i' 'A_max' 'individual'};
n_leg = numel(leg);
fprintf('QD        f_QD    CHISQ   f_CHISQ  fixed\n');
fprintf('---------------------------------------------\n');
for i_leg = 1:n_leg
	fprintf('%.2f   %.3f   %.3f   %.3f    %s\n', ...
		QD_all(i_leg), f_QD_all(i_leg), CHISQ_all(i_leg), ...
		f_CHISQ_all(i_leg), leg{i_leg});
end

fname = sprintf('Data%s%s_DT_opt_exhaustive.mat', filesep, monkey(1));
save(fname, '-v6');
