# Supplementary material for: Dynamic divisive normalization circuits explain and predict change detection in monkey area MT
Source: PLoS Comput Biol. 2021 Nov 12;17(11):e1009595. doi: 10.1371/journal.pcbi.1009595 (PMC8612546; doi:10.1371/journal.pcbi.1009595)
Supplement: S1 Data Code Repository — Running the code requires Matlab R2020a (The MathWorks, Inc.) and Python (Version 3.6). To perform all data analyses and fits, execute script ’PLOS_run_all.m’ from the main directory. See the comments in the scripts named ‘PLOS_run.m’ in the subdirectories for further information on the result plots and files created by running the code. (ZIP) [file pcbi.1009595.s001.zip › PLOS/Fit/Scripts/AnaDT_fits_varying_taus_adapted.m]

% clear all;
% close all;
addpath Common;
addpath Preparatory;

if ~exist('mt_data_path', 'var')
	mt_data_path = '../DivInEData/DH5_to_Matlab';
end

% set to 'EXPORT = true;' to ONLY export data for external fits!
if ~exist('EXPORT', 'var')
	EXPORT = false;
end

% possible: 'Bummel' or 'Rudi'
if ~exist('monkey', 'var')
	monkey = 'Bummel';
end

method_optimize = 'MXI2';	% possible: 'MSE', 'MXI2', 'NLL'
plotting = true;

% define number of steps for each variable
n_tau = 15;
n_Aem = 40;

te_min = 0.001;
te_max = 0.100;
te_m = sqrt(te_max/te_min)*te_min;
re = te_max/te_min;

ti_min = 0.001;
ti_max = 0.500;
ti_m = sqrt(ti_max/ti_min)*ti_min;
ri = ti_max/ti_min;

% precision for parameter fit
genau = 1.0001;
iter = ceil(max(log(log(re)/(2*log(genau)))/log(n_tau), ...
	log(log(ri)/(2*log(genau)))/log(n_tau) ));

fminmin = 1.03;
fmaxmax = 3.00;

t_cut = -0.1;
t_cut_end = 0.5;
t_sus_beg = 0.2;
dt = 0.0001;     %[s]
time_fit = 0.2;     %time to which model and data are compared

dt_exp = 0.005;    %[s]

fname = ['Data' filesep monkey(1) '_cell_pref_dir.mat'];
tmp = load(fname);
switch monkey
    case 'Bummel'
        n_total = 88;
        sels{1} = 1:n_total;
    case 'Rudi'
        n_total = 56;
        sels = {[1:3], 4, [5:16 18:36], [37:40 42:46 48:56]};
end

n_sel = numel(sels);

te_opt = zeros(n_total, n_Aem); 
ti_opt = zeros(n_total, n_Aem);

idx_m_qd = zeros(n_total,1);
idx_m_sigma = zeros(n_total,1);
idx_m_chisq = zeros(n_total,1);
idx_m_nll = zeros(n_total,1);

Ae_max = zeros(n_total, n_Aem);

qd_compare_sem_out = zeros(n_total, 1);
qd_compare_std_out = zeros(n_total, 1);

qd_out = zeros(n_total, n_Aem);
chisq_out = zeros(n_total, n_Aem);
chisqn_out = zeros(n_total, 1);
nll_out = zeros(n_total, n_Aem);

pvalue_out = zeros(n_total, n_Aem);
sigma_out = zeros(n_total, n_Aem);

ns_fit = zeros(n_total, 1);

% create export variable for offline fits
n_dt_export = ceil(t_cut_end/dt_exp);  
% i_export = 0;
export.Ae_0 = zeros([n_total 1]);
export.Ae_1 = zeros([n_total 1]);
export.f_fit_pref = nan([n_dt_export n_total]);
export.sem_fit_pref = nan([n_dt_export n_total]);
export.ns_fit_pref = nan([n_dt_export n_total]);
export.dt_exp = dt_exp;
export.n_dt_exp = zeros([n_total 1]);

% code for testing: ----------------------
% for i_sels = 3
%  	sel = 17;

for i_sels = 1:n_sel
    sel = sels{i_sels};

	%load experimental data and extract experimental time axis
	[exp_data_r, t_exp_r, filenames, pa1, ~, n_spikes, ttotal_rates, ~, all_spikes] = ...
		ImportMTSpikes('dt', dt_exp, [], [], monkey, sel, mt_data_path);
	% complete experimental data dim [cells, time, dir]

	exp_data_r = squeeze(exp_data_r);   % [time, pa1, pa2, cells]
	nc = size(exp_data_r, 3);
	nt_exp = size(exp_data_r, 1);
	nd = size(pa1,1);
	onset_exp = 0;

	nfine = dt_exp/dt;
	% check: nfine ganzzahlig? Nein? -> Fehler, Stop
	if (nfine - floor(nfine)) ~= 0
		error('nfine nicht ganzzahlig!') 
	end

	% extract firing rate and spikes of preferred direction
	idx_pref_dir = zeros(nc,1);
	f_pref = zeros(nt_exp, 1, nc);  % [time, direction, cells]
	ns_pref = zeros(nt_exp, 1, nc);
	for h = 1:nc
		idx_pref_dir(h) = find(pa1 == tmp.cell_pref_dir(sel(h)));
		f_pref(:,:,h) = exp_data_r(:, idx_pref_dir(h), h);
		nspref(:,:,h) = n_spikes(:, idx_pref_dir(h), h);
	end
	f_pref = squeeze(f_pref);

	% ersten Teil der Antwort abschneiden und Zeiten entsprechend anpassen
	cut_bin = find(t_exp_r >= t_cut, 1);
	cut_bin_end = find(t_exp_r >= t_cut_end, 1);
	sus_bin_beg = find(t_exp_r >= t_sus_beg, 1);
	t_onset = zeros(nc, 1);
	bin_onset = find(t_exp_r >= t_onset(1), 1);     
	f_before = mean(f_pref(cut_bin:bin_onset-1, :), 1);
	f_before_std = std(f_pref(cut_bin:bin_onset-1, :), [], 1);
	f_sus = mean(f_pref(sus_bin_beg:cut_bin_end-1, :), 1);
	bin_onset = repmat(bin_onset, [nc 1]);

	start_times = Prep_GetOnsetDelays(monkey);
     
	%initialize vectors
	Ae_0 = zeros(nc, 1);
	Ae_1 = zeros(nc, 1);
	changed_std = false(nc,1);
	te_Aemax = zeros(nc, n_Aem);
	ti_Aemax = zeros(nc, n_Aem);
	S1_Aemax = zeros(nc, n_Aem);
	Ae_mat_opt = cell(nc, n_Aem);
	taxis = cell(nc, n_Aem);

	for neuron = 1:nc %loop through all cells
    
    	if f_before(neuron) == 0
        	f_before(neuron) = 0.01;
        	changed_std(neuron) = true;
    	end
    
    	% determine onset time from hand choosen values
    	t_onset(neuron) = start_times(sel(neuron));
    	bin_onset(neuron) = find(t_exp_r >= t_onset(neuron), 1);
    
    	% time course from experiment: relative to detected onset!
    	[f_fit_exp, t_fit_exp_r, filenames, ~, ~, n_spikes, ttotal_rates, ~, all_fit_exp] = ...
        	ImportMTSpikes('dt', dt_exp, t_onset(neuron), t_cut_end, monkey, sel(neuron), mt_data_path);

    	f_fit_exp = squeeze(f_fit_exp);
    	ns_fit_exp = squeeze(n_spikes);
    	ttotal_fit_exp = squeeze(ttotal_rates);
    
    	f_fit_pref = squeeze(f_fit_exp(:, idx_pref_dir(neuron)));
    	ns_fit_pref = squeeze(ns_fit_exp(:, idx_pref_dir(neuron)));
    	ttotal_fit_pref = squeeze(ttotal_fit_exp(idx_pref_dir(neuron)));

		% instantaneous firing rate (f_fit_pref is identical to f_fit_pref2!)
		f_fit_pref2 = mean(all_fit_exp{idx_pref_dir(neuron), 1}, 2)/dt_exp;

		% standard deviation of inst. firing rate
		s_fit_pref = std(all_fit_exp{idx_pref_dir(neuron), 1}, [], 2)/dt_exp;

		% standard error of the mean of inst. firing rate
		sem_fit_pref = s_fit_pref/sqrt(size(all_fit_exp{idx_pref_dir(neuron), 1}, 2));

    	t_fit_exp = (t_fit_exp_r - t_fit_exp_r(1))+dt_exp/2;
    
    	nt = numel(t_fit_exp)*nfine;
    
    	Ae_0(neuron) = f_before(neuron);
    	Ae_1(neuron) = f_sus(neuron);
    	idx_upto = find(t_fit_exp > time_fit, 1);

    	Ae_max(sel(neuron), :) = Ae_1(neuron)*logspace(log10(fminmin), log10(fmaxmax), n_Aem);
    
		qd_compare_sem = mean(sem_fit_pref(1:idx_upto).^2);
		qd_compare_std = mean(s_fit_pref(1:idx_upto).^2);
		qd_compare_sem_out(sel(neuron), 1) = qd_compare_sem;
		qd_compare_std_out(sel(neuron), 1) = qd_compare_std;
    	count = 0;

		ns_fit(sel(neuron), 1) = sum(ns_fit_pref(1:idx_upto));
		fprintf('%i: %i\n', sel(neuron), ns_fit(sel(neuron), 1));

		% Neuronal data characteristics:
		% (+) Ae_0(neuron), Ae_1(neuron): sustained start/end rate [Hz]
		% (+) f_fit_pref [Hz], sem_fit_pref [Hz], ns_fit_pref [num spikes]: spiketrain props (all dims [nt, 1])
		if EXPORT
			% i_export = i_export+1;
			i_export = sel(neuron);
			export.Ae_0(i_export) = Ae_0(neuron);
			export.Ae_1(i_export) = Ae_1(neuron);
			export.f_fit_pref(1:size(f_fit_pref, 1), i_export) = f_fit_pref;
			export.sem_fit_pref(1:size(sem_fit_pref, 1), i_export) = sem_fit_pref;
			export.ns_fit_pref(1:size(ns_fit_pref, 1), i_export) = ns_fit_pref;
			export.n_dt_exp(i_export) = size(f_fit_pref, 1);
			continue;
		end
		% Parameters specifying characteristics of fitting procedure:
		% (-) Ae_max(sel(neuron), :) = Ae_1(neuron)*logspace(log10(fminmin), log10(fmaxmax), n_Aem);
		% (-) nfine = 50 (=dt_exp/dt)
		% (-) method_optimize
		% (-) idx_upto (up to which index do we compute errors?)

    	for m = 1:n_Aem;
        
        	[te_opt(sel(neuron), m), ti_opt(sel(neuron), m), ...
				Ae_mat_opt{neuron, m}, taxis{neuron, m}, ...
				qd_out(sel(neuron), m), chisq_out(sel(neuron), m), ...
				chisqn_out(sel(neuron)), nll_out(sel(neuron), m), ...
				pvalue_out(sel(neuron), m), sigma_out(sel(neuron), m) ] = ...
            SearchTaus(te_m, ti_m, n_tau, re, ri, iter, dt, nt, ...
				Ae_0(neuron), Ae_1(neuron), Ae_max(sel(neuron), m), nfine, ...
				f_fit_pref, sem_fit_pref, idx_upto, ns_fit_pref, ...
				ttotal_fit_pref, method_optimize );

    	end % Ae_max

    	%find best fit among the results for different Ae_max
        idx_m_qd(sel(neuron)) = ...
			find(min(qd_out(sel(neuron), :)) == qd_out(sel(neuron), :), 1);
        % idx_m_sigma(sel(neuron)) = ...
		% 	find(min(sigma_out(sel(neuron), :))==sigma_out(sel(neuron), :), 1);
        idx_m_chisq(sel(neuron)) = ...
			find(min(chisq_out(sel(neuron), :))==chisq_out(sel(neuron), :), 1);
        idx_m_nll(sel(neuron)) = ...
			find(min(nll_out(sel(neuron), :)) == nll_out(sel(neuron), :), 1);

    	%create vectors to plot
    	[f_plot_exp, t_plot_exp, ~, ~, ~, ~, ~, ~, all_plot_exp] = ...
			ImportMTSpikes('dt', dt_exp, t_onset(neuron)-0.1, ...
			t_cut_end, monkey, sel(neuron), mt_data_path);
        
        t_plot_exp = (t_plot_exp-t_onset(neuron))+dt_exp/2;
    	add_time = 0.1/dt;
    	taxis_plot = ((0:numel(taxis{neuron, idx_m_qd(sel(neuron))})-1+add_time)*dt)-0.1;

		% extract best QD fit
    	Ae_plot_qd = zeros(numel(Ae_mat_opt{neuron, idx_m_qd(sel(neuron))})+add_time, 1);
    	Ae_plot_qd(1:add_time) = Ae_0(neuron);
    	Ae_plot_qd(add_time+1:end) = Ae_mat_opt{neuron, idx_m_qd(sel(neuron))};
    
		% extract best SIGMA fit
    	% Ae_plot_sigma = zeros(numel(Ae_mat_opt{neuron, idx_m_sigma(sel(neuron))})+add_time, 1);
    	% Ae_plot_sigma(1:add_time) = Ae_0(neuron);
    	% Ae_plot_sigma(add_time+1:end) = Ae_mat_opt{neuron, idx_m_sigma(sel(neuron))};
    
		% extract best CHISQ fit
    	Ae_plot_chisq = zeros(numel(Ae_mat_opt{neuron, idx_m_chisq(sel(neuron))})+add_time, 1);
    	Ae_plot_chisq(1:add_time) = Ae_0(neuron);
    	Ae_plot_chisq(add_time+1:end) = Ae_mat_opt{neuron, idx_m_chisq(sel(neuron))};
    
		% extract best NLL fit
    	Ae_plot_nll = zeros(numel(Ae_mat_opt{neuron, idx_m_nll(sel(neuron))})+add_time, 1);
    	Ae_plot_nll(1:add_time) = Ae_0(neuron);
    	Ae_plot_nll(add_time+1:end) = Ae_mat_opt{neuron, idx_m_nll(sel(neuron))};

    	%%%%%% Figure 1 %%%%%%
    	x = Ae_max(sel(neuron), :);

    	y_te = te_opt(sel(neuron),:);
    	y_ti = ti_opt(sel(neuron),:);

    	y_qd = qd_out(sel(neuron),:);
    	% y_sigma = sigma_out(sel(neuron),:);
    	y_chisq = chisq_out(sel(neuron),:);
    	y_nll = nll_out(sel(neuron),:);
    
    	te_Aemax(neuron, :) = y_te;
    	ti_Aemax(neuron, :) = y_ti;
    
    	if plotting
        	Header = sprintf('Cell #%i', sel(neuron));
        
        	Figure(1, [15 26], 'Helvetica', 10, 'quiet', 'portrait');
        	subplot(2,2,[1 2])
			s_plot_exp = squeeze(std(all_plot_exp{idx_pref_dir(neuron), 1}, [], 2))/dt_exp;
			sem_plot_exp = s_plot_exp/sqrt(size(all_plot_exp{idx_pref_dir(neuron), 1}, 2));
			ShadyHose(t_plot_exp, f_plot_exp(:,idx_pref_dir(neuron))', sem_plot_exp', [], [0 0 0 0.2 0]);
        	hold on;
        	plot(t_plot_exp, squeeze(f_plot_exp(:,idx_pref_dir(neuron))))
        	plot(taxis_plot, Ae_plot_qd, 'k-');
        	% plot(taxis_plot, Ae_plot_sigma, '--', 'Color', 0.7*[1 1 1]);
        	plot(taxis_plot, Ae_plot_chisq, '--', 'Color', 0.3*[1 1 1]);
        	plot(taxis_plot, Ae_plot_nll, '--', 'Color', 0.7*[1 1 1]);
        	plot([t_sus_beg t_cut_end]-t_onset(neuron), Ae_1(neuron)*[1 1], 'r-')
        	plot([t_sus_beg t_cut_end]-t_onset(neuron), Ae_max(sel(neuron), ...
				idx_m_qd(sel(neuron)))*[1 1], 'k-', 'linewidth', 2)
        	% plot([t_sus_beg t_cut_end]-t_onset(neuron), Ae_max(sel(neuron), ...
			%	idx_m_sigma(sel(neuron)))*[1 1], '--', 'linewidth', 2, 'Color', 0.7*[1 1 1])
        	plot([t_sus_beg t_cut_end]-t_onset(neuron), Ae_max(sel(neuron), ...
				idx_m_chisq(sel(neuron)))*[1 1], '--', 'linewidth', 2, 'Color', 0.3*[1 1 1])
        	plot([t_sus_beg t_cut_end]-t_onset(neuron), Ae_max(sel(neuron), ...
				idx_m_nll(sel(neuron)))*[1 1], '--', 'linewidth', 2, 'Color', 0.7*[1 1 1])
        	plot([t_fit_exp(idx_upto) t_fit_exp(idx_upto)], [0 max(f_fit_pref)], 'color',  [0 0.5 0])
        	tit_qd = sprintf('QD: te = %.3f s, ti = %.3f s, Ae_{max} = %.1f Hz', ...
				te_opt(sel(neuron), idx_m_qd(sel(neuron))), ...
            	ti_opt(sel(neuron), idx_m_qd(sel(neuron))), ...
				Ae_max(sel(neuron), idx_m_qd(sel(neuron))));
        	% tit_sigma = sprintf('SIGMA: te = %.3f s, ti = %.3f s, Ae_{max} = %.1f Hz', ...
			% 	te_opt(sel(neuron), idx_m_sigma(sel(neuron))), ...
            % 	ti_opt(sel(neuron), idx_m_sigma(sel(neuron))), ...
			% 	Ae_max(sel(neuron), idx_m_sigma(sel(neuron))));
        	tit_chisq = sprintf('CHISQ: te = %.3f s, ti = %.3f s, Ae_{max} = %.1f Hz', ...
				te_opt(sel(neuron), idx_m_chisq(sel(neuron))), ...
            	ti_opt(sel(neuron), idx_m_chisq(sel(neuron))), ...
				Ae_max(sel(neuron), idx_m_chisq(sel(neuron))));
        	tit_nll = sprintf('NLL: te = %.3f s, ti = %.3f s, Ae_{max} = %.1f Hz', ...
				te_opt(sel(neuron), idx_m_nll(sel(neuron))), ...
            	ti_opt(sel(neuron), idx_m_nll(sel(neuron))), ...
				Ae_max(sel(neuron), idx_m_nll(sel(neuron))));
			title(sprintf('%s\n%s\n%s', tit_qd, tit_chisq, tit_nll));
        	axis tight;
        	lg = legend({'STD', 'Exp Data', 'Model (min QD)', 'Model (min CHISQ)', 'Model (min NLL)' ...
				'Mean Sus Calc', 'Ae_{max} (min QD)', 'Ae_{max} (min CHISQ)', 'Ae_{max} (min NLL)'});
			set(lg, 'FontSize', 8);
			set(gca, 'YLim', get(gca, 'YLim').*[0 1.25]);
        	xlabel('Time [s]')
        	ylabel('FR [Hz]')
        	hold off
        
        	subplot(2,2,[3 4])
        	plot(x, y_qd/max(y_qd), 'k-');
        	hold on;
        	% plot(x, y_sigma/max(y_sigma), '--', 'Color', 0.7*[1 1 1]);
        	plot(x, y_chisq/max(y_chisq), '--', 'Color', 0.3*[1 1 1]);
        	plot(x, y_nll/min(y_nll), '--', 'Color', 0.7*[1 1 1]);
        	plot(x, y_te/max(y_te), 'color',  [0 0.8 0]);
        	plot(x, y_ti/max(y_ti), 'r-');
        	plot(Ae_1(neuron)*[1 1], [0 1], 'k-');
			plot(x(idx_m_qd(sel(neuron))), y_qd(idx_m_qd(sel(neuron)))/max(y_qd), 'ko');
			% plot(x(idx_m_sigma(sel(neuron))), y_sigma(idx_m_sigma(sel(neuron)))/max(y_sigma), ...
			% 	'o', 'Color', 0.7*[1 1 1]);
			plot(x(idx_m_chisq(sel(neuron))), y_chisq(idx_m_chisq(sel(neuron)))/max(y_chisq), ...
				'o', 'Color', 0.3*[1 1 1]);
			plot(x(idx_m_nll(sel(neuron))), y_nll(idx_m_nll(sel(neuron)))/min(y_nll), ...
				'o', 'Color', 0.7*[1 1 1]);
        	legend({'QuadDist' 'ChiSq' 'NLL' '\tau_e' '\tau_i' 'A_e(DT)'});
        
        	xlabel('Ae_{max} [Hz]')
        	ylabel('norm value')
        
        	ha = axes('Position',[0 0 1 1],'Box','off','Visible','off','Units','normalized', 'clipping' , 'off');
        	text(0.5, 1, Header ,'HorizontalAlignment' ,'center','VerticalAlignment', 'top')
        	hold off;
        
			set(gcf, 'RendererMode', 'manual');
			set(gcf, 'Renderer', 'painters');
			zzz = sprintf('Plots%s%s_DT_best_fit_%s_cell_%03i', ...
				filesep, monkey(1), method_optimize, sel(neuron));
        	print(zzz, '-dpsc2');
        	print(zzz, '-dpng');
        
			% waitforbuttonpress;
    	end % plotting
	end % neuron
end % i_sels

if EXPORT
	if i_export ~= n_total
		error('Export data: Counter did not reach total number of cells!');
	else
		save(sprintf('Data%s%s_DT_export.mat', filesep, monkey(1)), ...
			'export', '-v6');
	end
	return
end

clear params;
params.idx_m_qd = idx_m_qd;
% params.idx_m_sigma = idx_m_sigma;
params.idx_m_chisq = idx_m_chisq;
params.idx_m_nll = idx_m_nll;

params.te_opt = te_opt;
params.ti_opt = ti_opt;
params.Ae_max = Ae_max;

params.err_qd = qd_out;
params.err_qd_compare_sem = qd_compare_sem_out; 
params.err_qd_compare_std = qd_compare_std_out; 
params.err_chisq = chisq_out;
params.err_chisqn = chisqn_out;
params.err_nll = nll_out;

params.err_sigma = sigma_out;
params.err_pvalue = pvalue_out;

params.ns_fit = ns_fit;

fname = ['Data' filesep monkey(1) '_DT_opt' method_optimize '_params.mat'];
save(fname, 'params', '-v6');
