# Supplementary material for: Dynamic divisive normalization circuits explain and predict change detection in monkey area MT
Source: PLoS Comput Biol. 2021 Nov 12;17(11):e1009595. doi: 10.1371/journal.pcbi.1009595 (PMC8612546; doi:10.1371/journal.pcbi.1009595)
Supplement: S1 Data Code Repository — Running the code requires Matlab R2020a (The MathWorks, Inc.) and Python (Version 3.6). To perform all data analyses and fits, execute script ’PLOS_run_all.m’ from the main directory. See the comments in the scripts named ‘PLOS_run.m’ in the subdirectories for further information on the result plots and files created by running the code. (ZIP) [file pcbi.1009595.s001.zip › PLOS/Fit/Scripts/AnaDT_show_results2.m]

clear all;
close all;

% bd = '../DivInEFit';
bd = './';

addpath(bd);
addpath([bd filesep 'Preparatory']);
addpath([bd filesep 'Common']);

%%%%%%%%%%%%%%%%%%%%%%%%%%%%%%%%%

PAPER.method_optimize = 'MXI2';
% PAPER.k_threshold = 2.5*41;	% at least 2 spikes per bin! BEWARE: 41 hard-coded!
PAPER.k_threshold = 100;	% per fit interval
PAPER.ioff = 100;
PAPER.cols = [0.8 0 0; 0 0 0.8];

monks = {'Bummel' 'Rudi'};
n_monks = numel(monks);
for i_monk = 1:n_monks
	m = monks{i_monk};
	t = 1000*Prep_GetOnsetDelays(m);
	t = t(t ~= 0);
	n = numel(t);
	fprintf('Monkey %s onset delays (N=%i cells):\n', m, n);
	fprintf('Min=%i ms, Mean=%i ms, Std=%i ms, Max=%i ms\n', ...
		round(min(t)), round(mean(t)), round(std(t)), round(max(t)));
	fprintf('\n\n');

	mi = m(1);
	f = [bd filesep 'Data' filesep mi '_DT_opt' ...
		PAPER.method_optimize '_params.mat'];
	load(f);

	% [e, e_idcs] = min(sqrt(params.err_qd), [], 2);
	% l_idcs = sub2ind(size(params.err_qd), 1:size(params.err_qd, 1), e_idcs');
	% e_success = e ~= 0;
	% e = e(e_success);
    % e_compare_sem = sqrt(params.err_qd_compare_sem(e_success));
    % e_compare_std = sqrt(params.err_qd_compare_std(e_success));

	[e, e_idcs] = min(params.err_chisq, [], 2);
	l_idcs = sub2ind(size(params.err_chisq), ...
		1:size(params.err_chisq, 1), e_idcs');

	e_success = (e ~= 0) & (params.ns_fit >= PAPER.k_threshold);
	e = e(e_success);

    % e_compare_sem = sqrt(params.err_qd_compare_sem(e_success));
    % e_compare_std = sqrt(params.err_qd_compare_std(e_success));
	n_s = sum(e_success);

	fprintf('Monkey %s CHISQ/N fit quality (N=%i cells successful):\n', m, n_s);
	fprintf('Min=%.2f, Mean=%.2f, Std=%.2f, Max=%.2f\n', ...
		min(e), mean(e), std(e), max(e));
	fprintf('\n\n');

	% [e, e_idcs] = min(params.err_sigma, [], 2);
	% l_idcs = sub2ind(size(params.err_sigma), 1:size(params.err_sigma, 1), ...
	% 	e_idcs');
	% e_success = e ~= 0;
	% e = e(e_success);
	% fprintf('Monkey %s fit quality (N=%i cells):\n', m, n);
	% fprintf('Min=%.2f SD, Mean=%.2f SD, Std=%.2f SD, Max=%.2f SD\n', ...
	% 	min(e), mean(e), std(e), max(e));
	% fprintf('\n\n');

	figure;
	te = 1000*params.te_opt(l_idcs(e_success));
	ti = 1000*params.ti_opt(l_idcs(e_success));
	% sort(te)
	plot(te, ti, 'kx');
	ylabel('t_i [ms]');
	xlabel('t_e [ms]');
	hold on;
	plot([0 100], [0 100], 'k--');
	hold off;
	title(sprintf('Time constants monkey %s', m));
	set(gca, 'DataAspectRatio', [1 1 1]);

    %%% PAPER figure ----------------------------->
    if i_monk == 1
        Figure(PAPER.ioff+1, [20 12], 'Helvetica', 12);
        plot(ti, te, 'rx', 'LineWidth', 2, 'Color', PAPER.cols(i_monk, :));
    else
        figure(PAPER.ioff+1);
        hold on;
        plot(ti, te, 'bo', 'LineWidth', 2, 'Color', PAPER.cols(i_monk, :));
    end
	ylabel('\tau_e [ms]');
	xlabel('\tau_i [ms]');
	hold on;
	plot([0 100], [0 100], 'k--');
    grid on;
	hold off;
	% title(sprintf('Time constants monkey %s', m));
	set(gca, 'DataAspectRatio', [1 1 1]);
    xlim([0 220]);
    ylim([0 60]);
    
    if i_monk == n_monks
        pname = sprintf('Plots%sALL_DT_time_constants', filesep);
        print(pname, '-depsc2');
        print(pname, '-dpng', '-r200');
    end

    %%% ...another PAPER figure ----------------------------->
	load(['Data' filesep mi '_DT_maxfitquality_XqN.mat']);
	cols = {[0.5 0 0] [0 0 0.5]};
    
	d = 10;
    dh = 0.20; haxis = 0.0:dh:2.4; 
    dfh = dh/d; hfaxis = haxis(1):dfh:haxis(end); 
    if i_monk == 1
        Figure(PAPER.ioff+2, [10 10], 'Helvetica', 12);
    else
        figure(PAPER.ioff+2);
        hold on;
    end

	% e = X^2/n, y=sqrt(2*X^2)-sqrt(2*ND-1); ND=num_data_values-num_params_mod 
	nd = params.err_chisqn(e_success);
	X2 = nd.*e;
	y = sqrt(2*X2)-sqrt(2*(nd-3)-1);

    % h = histc(e./e_compare_sem, haxis);
    h = histc(e, haxis);
	hf = histc(XqN(:, 1), hfaxis)/numel(XqN(:, 1))*n_s*d;
    h_handle = bar(haxis-dh/5+dh/2.5*(i_monk-1), h);
	hold on;
	plot(0.5*(hfaxis(1:end-1)+hfaxis(2:end)), hf(1:end-1, :), 'Color', cols{i_monk});
    set(h_handle, 'BarWidth', 0.4);
    set(h_handle, 'FaceColor', cols{i_monk}); % (0.4+(i_monk-1)*0.3)*[1 1 1]);
	ylabel('#(units)');
	xlabel('X^2/N');
    grid on;
	hold off;
    xlim(haxis([1 end]));
    
    if i_monk == n_monks
        pname = sprintf('Plots%sALL_DT_chi2n_distribs', filesep);
        print(pname, '-depsc2');
        print(pname, '-dpng', '-r200');
    end
    % <---------------------------------------------
    
    
	n = numel(te);
	r = ti./te;
	a = params.Ae_max(l_idcs(e_success));
	fprintf('Monkey %s time constants (N=%i cells):\n', m, n);
	fprintf('Te: Min=%i ms, Median=%i ms, Std=%i ms, Max=%i ms\n', ...
		round(min(te)), round(median(te)), round(std(te)), round(max(te)));
	fprintf('Ti: Min=%i ms, Median=%i ms, Std=%i ms, Max=%i ms\n', ...
		round(min(ti)), round(median(ti)), round(std(ti)), round(max(ti)));
	fprintf('Ti/Te: Min=%.2f, Median=%.2f, Std=%.2f, Max=%.2f\n', ...
		min(r), median(r), std(r), max(r));
	fprintf('Te/Ti: Min=%.3f, Median=%.3f, Std=%.3f, Max=%.3f\n', ...
		min(1./r), median(1./r), std(1./r), max(1./r));
	fprintf('Amax: Min=%i Hz, Median=%i Hz, Std=%i Hz, Max=%i Hz\n', ...
		round(min(a)), round(median(a)), round(std(a)), round(max(a)));
	fprintf('\n\n');
end

%%%%%%%%%%%%%%%%%%%%%%%%%%%%%%%%%
