# Supplementary material for: Dynamic divisive normalization circuits explain and predict change detection in monkey area MT
Source: PLoS Comput Biol. 2021 Nov 12;17(11):e1009595. doi: 10.1371/journal.pcbi.1009595 (PMC8612546; doi:10.1371/journal.pcbi.1009595)
Supplement: S1 Data Code Repository — Running the code requires Matlab R2020a (The MathWorks, Inc.) and Python (Version 3.6). To perform all data analyses and fits, execute script ’PLOS_run_all.m’ from the main directory. See the comments in the scripts named ‘PLOS_run.m’ in the subdirectories for further information on the result plots and files created by running the code. (ZIP) [file pcbi.1009595.s001.zip › PLOS/Fit/Scripts/AnaDT_fits_constrainedgrid.m]

% clear all;
% close all;

% VERBOSE = true;
VERBOSE = false;

% monkeys available: Bummel or Rudi
if ~exist('monkey', 'var');
	monkey = 'Bummel';
end
% methods available: tau, tau_e, or tau_i
if ~exist('method', 'var');
	method = 'tau';
end

dt_fit = 0.200;				% time interval for fitting
kcount_min = 100;			% minimum spike count required in fitting interval
% i_preselect = 1:7;		% preselection of neurons (comment if not req'd)
% i_preselect = 6;			% problematic: 6, 34 for Rudi
% i_preselect = 54;			% problematic: 54 bei Bummel
n_discretize = 15;			% grid size for grid search
n_iter = 5;					% iteration depth for grid search
n_finer = 50;				% model simulation finer time scale
n_neighbors = 1.5;			% grid search, shrink grid parameter
n_sample = 81;				% sampling axis for third parameter

% tau = tau_e/tau_i ~ 0.25
tau_range = [0.05 0.85];
tau_e_range = [0.001 0.100];
tau_i_range = [0.001 0.250];

% =========== NO USER-SERVICEABLE PARAMETERS BEYOND THAT POINT!!!!!

load(sprintf('Data%s%s_DT_export.mat', filesep, monkey(1)));

try_tau = linspace(tau_range(1), tau_range(2), n_sample);
try_tau_e = logspace(log10(tau_e_range(1)), log10(tau_e_range(2)), n_sample);
try_tau_i = logspace(log10(tau_i_range(1)), log10(tau_i_range(2)), n_sample);

% determine number of bins to include into fit
dt_exp = export.dt_exp;
nt_fit = round(dt_fit/dt_exp);
if nt_fit > min(export.n_dt_exp(export.n_dt_exp > 0))
	error('Fitting interval larger than minimum recording interval!');
end
i_time = 1:nt_fit;
fprintf('Fitting interval set to: t_onset+[0, %f ms]\n', 1000*nt_fit*dt_exp);

% determine valid recordings
n_neurons_total = numel(export.n_dt_exp);
flag_nan = export.n_dt_exp == 0;
flag_low = (sum(export.ns_fit_pref(1:nt_fit, :)) < kcount_min)';
flag_valid = ~flag_nan & ~flag_low;
fprintf('Of %i recordings...\n', n_neurons_total);
fprintf('   %i do not contain valid data,\n', sum(flag_nan));
fprintf('   %i have too few spikes,\n', sum(flag_low));
fprintf('   leaving %i sites for fitting.\n', sum(flag_valid));
if ~exist('i_preselect', 'var')
	fprintf('No preselection of neurons requested.\n');
	i_preselect = 1:n_neurons_total;
else
	fprintf('Selecting valid sites from %i preselected sites.\n', ...
		numel(i_preselect));
end
i_neuron = i_preselect(find(flag_valid(i_preselect)));
n_neurons = numel(i_neuron);
fprintf('%i sites will be fitted!\n\n', n_neurons);

% select time and neurons of interest
sel_export.Ae_0 = export.Ae_0(i_neuron);
sel_export.Ae_1 = export.Ae_1(i_neuron);
sel_export.f_fit_pref = export.f_fit_pref(i_time, i_neuron);
sel_export.sem_fit_pref = export.sem_fit_pref(i_time, i_neuron);
sel_export.ns_fit_pref = export.ns_fit_pref(i_time, i_neuron);
sel_export.dt_exp = export.dt_exp;
sel_export.n_dt_exp = export.n_dt_exp(i_neuron);
sel_export.i_neuron = i_neuron;

switch method
	case 'tau'
		p_var = try_tau;
	case 'tau_e'
		p_var = try_tau_e;
	case 'tau_i'
		p_var = try_tau_i;
end

% paradigms:
% objective: QD, CHISQ
% parfixed: tau, tau_e, tau_i
n_var = numel(p_var);

QD.obj = zeros([n_neurons n_var]);
QD.warn = zeros([2 n_neurons n_var]);
QD.prec = zeros([2 n_neurons n_var]);
QD.para = zeros([2 n_neurons n_var]);

CHISQ.obj = zeros([n_neurons n_var]);
CHISQ.warn = zeros([2 n_neurons n_var]);
CHISQ.prec = zeros([2 n_neurons n_var]);
CHISQ.para = zeros([2 n_neurons n_var]);

for i_var=1:n_var
	
	x_var = p_var(i_var);
	fprintf('\n\n\nProcessing %i of %i: var=%f\n\n\n', i_var, n_var, x_var);
	pause(0.5);

	for i_neuron=1:n_neurons

		Ae_0 = sel_export.Ae_0(i_neuron);
		Ae_1 = sel_export.Ae_1(i_neuron);

		f_exp = sel_export.f_fit_pref(:, i_neuron);
		sem_exp = sel_export.sem_fit_pref(:, i_neuron);

		Ae_max_range = [1.001 3]*Ae_1;
		switch method
			case 'tau'
				p1_range = tau_e_range;
				obj_func_QD = @(tau_e, Ae_max) CompareModel(f_exp, dt_exp, ...
					n_finer, tau_e, tau_e/x_var, Ae_0, Ae_1, Ae_max, ...
					'QD', false);
				obj_func_CHISQ = @(tau_e, Ae_max) ...
					CompareModel(f_exp, dt_exp, n_finer, tau_e, tau_e/x_var, ...
					Ae_0, Ae_1, Ae_max, 'CHISQ', false, sem_exp);
			case 'tau_e'
				p1_range = tau_i_range;
				obj_func_QD = @(tau_i, Ae_max) CompareModel(f_exp, dt_exp, ...
					n_finer, x_var, tau_i, Ae_0, Ae_1, Ae_max, ...
					'QD', false);
				obj_func_CHISQ = @(tau_i, Ae_max) ...
					CompareModel(f_exp, dt_exp, n_finer, x_var, tau_i, ...
					Ae_0, Ae_1, Ae_max, 'CHISQ', false, sem_exp);
			case 'tau_i'
				p1_range = tau_e_range;
				obj_func_QD = @(tau_e, Ae_max) CompareModel(f_exp, dt_exp, ...
					n_finer, tau_e, x_var, Ae_0, Ae_1, Ae_max, ...
					'QD', false);
				obj_func_CHISQ = @(tau_e, Ae_max) ...
					CompareModel(f_exp, dt_exp, n_finer, tau_e, x_var, ...
					Ae_0, Ae_1, Ae_max, 'CHISQ', false, sem_exp);
		end

		% QUADRATIC DISTANCE --------------------------------------------->

		% perform grid search
		[p_opt, p_prec, err, flag_warning] = LogGridSearch2D(obj_func_QD, ...
			p1_range, Ae_max_range, n_discretize, n_iter, n_neighbors);

		% store results
		QD.obj(i_neuron, i_var) = err;
		QD.warn(:, i_neuron, i_var) = flag_warning;
		QD.prec(:, i_neuron, i_var) = p_prec;
		QD.para(:, i_neuron, i_var) = p_opt;
			
		if VERBOSE

			switch method
				case 'tau'
					tau_e_opt = QD.para(1, i_neuron, i_var);
					tau_i_opt = tau_e_opt/x_var;
				case 'tau_e'
					tau_e_opt = x_var;
					tau_i_opt = QD.para(1, i_neuron, i_var);
				case 'tau_i'
					tau_e_opt = QD.para(1, i_neuron, i_var);
					tau_i_opt = x_var;
			end
			Ae_max_opt = QD.para(2, i_neuron, i_var);

			% show optimal result
			figure(1);
			subplot(1, 2, 1);
			CompareModel(f_exp, dt_exp, n_finer, tau_e_opt, tau_i_opt, ...
				Ae_0, Ae_1, Ae_max_opt, 'QD', true);
			drawnow; % waitforbuttonpress;
		end

		% CHISQ METHOD  --------------------------------------------->

		% perform grid search
		[p_opt, p_prec, err, flag_warning] = LogGridSearch2D(obj_func_CHISQ, ...
			p1_range, Ae_max_range, n_discretize, n_iter, n_neighbors);

		% store results
		CHISQ.obj(i_neuron, i_var) = err;
		CHISQ.warn(:, i_neuron, i_var) = flag_warning;
		CHISQ.prec(:, i_neuron, i_var) = p_prec;
		CHISQ.para(:, i_neuron, i_var) = p_opt; % tau_e, Ae_max
			
		if VERBOSE

			switch method
				case 'tau'
					tau_e_opt = CHISQ.para(1, i_neuron, i_var);
					tau_i_opt = tau_e_opt/x_var;
				case 'tau_e'
					tau_e_opt = x_var;
					tau_i_opt = CHISQ.para(1, i_neuron, i_var);
				case 'tau_i'
					tau_e_opt = CHISQ.para(1, i_neuron, i_var);
					tau_i_opt = x_var;
			end
			Ae_max_opt = CHISQ.para(2, i_neuron, i_var);

			% show optimal result
			subplot(1, 2, 2);
			CompareModel(f_exp, dt_exp, n_finer, tau_e_opt, tau_i_opt, ...
				Ae_0, Ae_1, Ae_max_opt, 'CHISQ', true, sem_exp);
			drawnow; % waitforbuttonpress;
		end
	end
end

result.export = sel_export;
result.QD = QD;
result.CHISQ = CHISQ;
result.p_var = p_var;
result.method = method;
result.monkey = monkey;
result.fname = sprintf('Data%s%s_DT_opt_constrained_%s_N%i.mat', ...
	filesep, monkey(1), method, n_sample);
save(result.fname, 'result', '-v6');

% could be used as file name in 'AnaDT_fits_constrainedgrid_show.m'
fname = result.fname;
