# Supplementary material for: Dynamic divisive normalization circuits explain and predict change detection in monkey area MT
Source: PLoS Comput Biol. 2021 Nov 12;17(11):e1009595. doi: 10.1371/journal.pcbi.1009595 (PMC8612546; doi:10.1371/journal.pcbi.1009595)
Supplement: S1 Data Code Repository — Running the code requires Matlab R2020a (The MathWorks, Inc.) and Python (Version 3.6). To perform all data analyses and fits, execute script ’PLOS_run_all.m’ from the main directory. See the comments in the scripts named ‘PLOS_run.m’ in the subdirectories for further information on the result plots and files created by running the code. (ZIP) [file pcbi.1009595.s001.zip › PLOS/Fit/Scripts/AnaDT_fits_probemaxquality.m]

clear all;
close all;
addpath Common;

n_params = 100000;	% number of samples in distrib
n_trains = 10;		% number of trials in one recording

% Bummel: k=100:  48 of 88,
%         Te: 17+/-16, Ti: 45+/-30, Ti/Te: 2.50+/-1.72, Amax: 87+/-54
% Rudi  : k=100:  44 of 53,
%         Te: 20+/-9 , Ti: 52+/-25, Ti/Te: 2.63+/-4.17, Amax: 127+/-99
for monkey='RB' % ---->

switch monkey
	case 'B'
		Ae_max = 87+54*(2*(rand([n_params 1])-0.5));
		tau_e = 0.017+0.016*(2*(rand([n_params 1])-0.5));
		tau_i = 0.045+0.030*(2*(rand([n_params 1])-0.5));
	case 'R'
		Ae_max = 127+99*(2*(rand([n_params 1])-0.5));
		tau_e = 0.020+0.009*(2*(rand([n_params 1])-0.5));
		tau_i = 0.052+0.025*(2*(rand([n_params 1])-0.5));
end


Ae0 = 5;
Ae1 = Ae_max.*(0.6+0.35*rand([n_params 1]));

dt = 0.0001;
tmax = 0.200;

dt_sample = 0.005;

VERBOSE = false;

GoF = zeros([n_params 2]);
XqN = zeros([n_params 2]);
y = zeros([n_params 2]);
XqN_exclude = zeros([n_params 2]);

%%%%%%%%%%%%%%%%%%%%% NO USER-SERVICEABLE VARIABLES BEYOND THIS POINT!
if rem(dt_sample, dt) ~= 0
    error('Sampling interval must be integer multiple of time step');
end

n_bin = dt_sample/dt;
n_bins = tmax/dt/n_bin;

t = [0:dt:tmax]; 
t_mid = 0.5*(t(1:end-1)+t(2:end));
t_bin = mean(reshape(t_mid, [n_bin n_bins]), 1);
    
for ip=1:n_params
    fprintf('%s: Parameter combination #%i\n', mfilename, ip);

	Ae = cell([2 1]);
	for is=1:2

		if is == 1
			ipick = ip;
		else
			ipick = randi(n_params);
		end

    	% populate model parameter structure
    	par.me = Ae_max(ipick);
    	par.mi = 1;
    	par.taue = tau_e(ipick);
    	par.taui = tau_i(ipick);
    	par.I0e = 0;
    	par.I0i = 0;
    	par.B = 1;

    	% compute solution of DGL, also with separation of time scales
    	[Ae{is}, Ae_fast] = MTRateStep(tmax, dt, Ae0, Ae1(ip), par);

    	Ae_mid{is} = 0.5*(Ae{is}(1:end-1)+Ae{is}(2:end));
    	Ae_bin{is} = mean(reshape(Ae_mid{is}, [n_bin n_bins]), 1);
	end
    
    % generate spike trains

    lambda = Ae_bin{1}*dt_sample; %%% ...only from first!
    k = zeros([n_trains n_bins]);
    for it=1:n_trains
        k(it, :) = poissrnd(lambda); 
    end
    f_mean = mean(k, 1)/dt_sample;
    f_std = std(k, [], 1)/dt_sample;
    f_sem = f_std/sqrt(n_trains);
    
	for is=1:2
    	e_modexp = sqrt(mean((Ae_bin{is}-f_mean).^2));
    	e_varexp = sqrt(mean(f_sem.^2));
    	GoF(ip, is) = e_modexp./e_varexp;

    	fprintf('GoF-Ratio: %.3f\n', GoF(ip, is));

		f_valid = find(f_sem ~= 0);
		n_valid = numel(f_valid);
		Xq = sum(((Ae_bin{is}(f_valid)-f_mean(f_valid))./f_sem(f_valid)).^2);
		XqN(ip, is) = Xq./n_valid;
		y(ip, is) = sqrt(2*Xq)-sqrt(2*(n_valid-3)-1);
		if n_valid ~= n_bins
			XqN_exclude(ip, is) = 1;
		end
	end
    
    fprintf('X^2 -- y/n: %.3f -- %.3f\n', XqN(ip, 1), y(ip, 1));

	if VERBOSE || ip == n_params
        errorbar(t_bin, f_mean, f_sem, 'r-', 'LineWidth', 1);
        hold on;
        % plot(t, Ae_fast, '--', 'LineWidth', 3);
        plot(t, Ae{1}, 'LineWidth', 3);
        plot(t, Ae{2}, 'LineWidth', 1);
        legend({'spikes' 'rate'});
        xlim(t([1 end]));
        xlabel('t [\tau_i]'); ylabel('A_e [Hz]');
        hold off;
        if (ip ~= n_params) waitforbuttonpress; end
    end
end
    
dq = 0.04;
q1 = 0.5:dq:4.0;
q2 = -3.5:dq*2.5:8.5;

Figure(42, [20 15], 'Helvetica', 12, 'quiet', 'landscape');

subplot(1, 2, 1);
plot(q1, histc(GoF, q1)/n_params/dq, 'k-')
hold on;
plot(q1, histc(XqN, q1)/n_params/dq, 'r-')
legend({'GoF' 'Chi-Square/N' 'Chi-Square/N (only valid)'});

subplot(1, 2, 2);
plot(q2, histc(y, q2)/n_params/dq/2.5, 'b-')
legend({'y'});

% print('PAPER_ProbeMaxFitQuality_Distrib', '-depsc2');
% print('PAPER_ProbeMaxFitQuality_Distrib', '-dpng', '-r300');

save(['Data' filesep monkey(1) '_DT_maxfitquality_XqN.mat'], 'XqN', '-mat'); 

end % monkey loop <----
