# Supplementary material for: Dynamic divisive normalization circuits explain and predict change detection in monkey area MT
Source: PLoS Comput Biol. 2021 Nov 12;17(11):e1009595. doi: 10.1371/journal.pcbi.1009595 (PMC8612546; doi:10.1371/journal.pcbi.1009595)
Supplement: S1 Data Code Repository — Running the code requires Matlab R2020a (The MathWorks, Inc.) and Python (Version 3.6). To perform all data analyses and fits, execute script ’PLOS_run_all.m’ from the main directory. See the comments in the scripts named ‘PLOS_run.m’ in the subdirectories for further information on the result plots and files created by running the code. (ZIP) [file pcbi.1009595.s001.zip › PLOS/Fit/Scripts/AnaDT_fits_constrainedgrid_show.m]

if ~exist('fname', 'var')
	fname = 'Data/B_DT_opt_constrained_tau_i_N81.mat';
end

load(fname);

QD = result.QD;
CHISQ = result.CHISQ;
method = result.method;
monkey = result.monkey;
p_var = result.p_var;


for measure=1:2

	switch measure
		case 1
			X = QD;
			tit = 'QD';
		case 2
			X = CHISQ;
			tit = 'CHISQ';
		otherwise
			error('This measure does not exist!');
	end

	xti = method;
	n_neurons = size(X.obj, 1);
	pop = 1:n_neurons;

	obj_mean = mean(X.obj, 1);
	[obj_min_pop, idx_min_pop] = min(obj_mean);
	[obj_min_neuron, idx_min_neuron] = min(X.obj');

	% ------------------------------------------------>
	switch method
		case 'tau'
			% tau_e
			tmp = squeeze(X.para(1, :, :));
			tau_e_pop = tmp(:, idx_min_pop);
			tau_e_neuron = tmp(sub2ind(size(tmp), pop, idx_min_neuron));
			% tau_i
			tau_i_pop = tau_e_pop/p_var(idx_min_pop);
			tau_i_neuron = tau_e_neuron./p_var(idx_min_neuron);
			xsc = 'linear';
		case 'tau_e'
			% tau_e
			tau_e_pop = repmat(p_var(idx_min_pop), [n_neurons 1]);
			tau_e_neuron = p_var(idx_min_neuron);
			% tau_i
			tmp = squeeze(X.para(1, :, :));
			tau_i_pop = tmp(:, idx_min_pop);
			tau_i_neuron = tmp(sub2ind(size(tmp), pop, idx_min_neuron));
			xsc = 'log';
		case 'tau_i'
			% tau_e
			tmp = squeeze(X.para(1, :, :));
			tau_e_pop = tmp(:, idx_min_pop);
			tau_e_neuron = tmp(sub2ind(size(tmp), pop, idx_min_neuron));
			% tau_i
			tau_i_pop = repmat(p_var(idx_min_pop), [n_neurons 1]);
			tau_i_neuron = p_var(idx_min_neuron);
			xsc = 'log';
		otherwise
			error('This method is not defined!');
	end
	% Ae_max
	tmp = squeeze(X.para(2, :, :));
	Ae_max_pop = tmp(:, idx_min_pop);
	Ae_max_neuron = tmp(sub2ind(size(tmp), pop, idx_min_neuron));
	% obj
	obj_pop = X.obj(:, idx_min_pop);
	obj_neuron = X.obj(sub2ind(size(X.obj), pop, idx_min_neuron));

	Figure(2+3*(measure-1), [15 20], 'Helvetica', 10, 'quiet', 'portrait');
	subplot(3, 1, [1 2]);
	imagesc(p_var, pop, X.obj);
	colorbar;
	set(gca, 'XScale', xsc);
	hold on;
	plot(p_var(idx_min_pop)*[1 1], 0.5+[0 n_neurons], 'w-');
	plot(p_var(idx_min_neuron), pop, 'wo');
	hold off;
	% xlabel(xti);
	ylabel('recording site');
	title([tit ' - ' method]);

	subplot(3, 1, 3);
	plot(p_var, obj_mean, 'ko-');
	xlabel(xti);
	ylabel(sprintf('mean %s', tit));
	s = sprintf('%s - %s - %s min at %.3f is %.3f (local=%.3f), F=%.3f', ...
		monkey, method, tit, ...
		p_var(idx_min_pop), obj_min_pop, mean(obj_min_neuron), ...
		obj_min_pop/mean(obj_min_neuron));
	title(s);
	grid on; grid minor;
	set(gca, 'XScale', xsc);
	fprintf([s '\n']);

	Figure(3+3*(measure-1), [15 25], 'Helvetica', 10, 'quiet', 'portrait');
	subplot(4, 1, 1);
	plot(pop, tau_e_pop);
	hold on;
	plot(pop, tau_e_neuron);
	hold off;
	xlabel('site');
	ylabel('tau_e');
	title([tit ' - ' method]);
	grid on; grid minor;

	subplot(4, 1, 2);
	plot(pop, tau_i_pop);
	hold on;
	plot(pop, tau_i_neuron);
	hold off;
	xlabel('site');
	ylabel('tau_i');
	grid on; grid minor;

	subplot(4, 1, 3);
	plot(pop, Ae_max_pop);
	hold on;
	plot(pop, Ae_max_neuron);
	hold off;
	xlabel('site');
	ylabel('Aemax');
	grid on; grid minor;

	subplot(4, 1, 4);
	plot(pop, obj_pop);
	hold on;
	plot(pop, obj_neuron);
	hold off;
	xlabel('site');
	ylabel(tit);
	legend({'global' 'local'});
	grid on; grid minor;

end
