# Supplementary material for: Dynamic divisive normalization circuits explain and predict change detection in monkey area MT
Source: PLoS Comput Biol. 2021 Nov 12;17(11):e1009595. doi: 10.1371/journal.pcbi.1009595 (PMC8612546; doi:10.1371/journal.pcbi.1009595)
Supplement: S1 Data Code Repository — Running the code requires Matlab R2020a (The MathWorks, Inc.) and Python (Version 3.6). To perform all data analyses and fits, execute script ’PLOS_run_all.m’ from the main directory. See the comments in the scripts named ‘PLOS_run.m’ in the subdirectories for further information on the result plots and files created by running the code. (ZIP) [file pcbi.1009595.s001.zip › PLOS/Fit/PLOS_run.m]

addpath Common;
addpath Preparatory;
addpath Scripts;

% ---------------------------------------------------------------
% export for constrained fits (a few seconds runtime)
%
clear all; close all;
mt_data_path = '.'; EXPORT = true; monkey = 'Bummel';
AnaDT_fits_varying_taus_adapted;
%
clear all; close all;
mt_data_path = '.'; EXPORT = true; monkey = 'Rudi';
AnaDT_fits_varying_taus_adapted;


% ---------------------------------------------------------------
% do normal fitting (50 mins.)
%
clear all; close all;
mt_data_path = '.'; EXPORT = false; monkey = 'Bummel';
AnaDT_fits_varying_taus_adapted;
%
clear all; close all;
mt_data_path = '.'; EXPORT = false; monkey = 'Rudi';
AnaDT_fits_varying_taus_adapted;
%
% (Figure 2A) -> Plots/B_DT_best_fit_MXI2_cell_023.[png/ps]
% (Figure 2B) -> Plots/B_DT_best_fit_MXI2_cell_066.[png/ps]
% (Figure 2C) -> Plots/R_DT_best_fit_MXI2_cell_010.[png/ps]
%


% ---------------------------------------------------------------
% create model self-fit surrogate data,
% then display results of fit and model self-fit... (10 mins.)
%
AnaDT_fits_probemaxquality;		% (clear all; close all; in code!)
AnaDT_show_results2;			% (clear all; close all; in code!)
%
% (Figure 2D) -> Plots/ALL_DT_chi2n_distribs.[png/eps]
% (Figure 2E) -> Plots/ALL_DT_time_constants.[png/eps]
%


% ---------------------------------------------------------------
% exhaustive parameter search (3D) for fits (200 mins.)
%
clear all; close all;
monkey = 'Bummel'; AnaDT_fits_exhaustive;
%
clear all; close all;
monkey = 'Rudi'; AnaDT_fits_exhaustive;
%
% (Text) -> values for fits when one or more parameters are
%           globally defined for all recorded neurons


% ---------------------------------------------------------------
% constrained parameter search (2D) for fits (250 mins.)
%
clear all; close all;
monkey = 'Bummel'; method = 'tau';
AnaDT_fits_constrainedgrid;
AnaDT_fits_constrainedgrid_show;
%
clear all; close all;
monkey = 'Bummel'; method = 'tau_e';
AnaDT_fits_constrainedgrid;
AnaDT_fits_constrainedgrid_show;
%
clear all; close all;
monkey = 'Bummel'; method = 'tau_i';
AnaDT_fits_constrainedgrid;
AnaDT_fits_constrainedgrid_show;
%
clear all; close all;
monkey = 'Rudi'; method = 'tau';
AnaDT_fits_constrainedgrid;
AnaDT_fits_constrainedgrid_show;
%
clear all; close all;
monkey = 'Rudi'; method = 'tau_e';
AnaDT_fits_constrainedgrid;
AnaDT_fits_constrainedgrid_show;
%
clear all; close all;
monkey = 'Rudi'; method = 'tau_i';
AnaDT_fits_constrainedgrid;
AnaDT_fits_constrainedgrid_show;
%
% (Text) -> values for fits when one or more parameters are
%           globally defined for all recorded neurons
