# Supplementary material for: Dynamic divisive normalization circuits explain and predict change detection in monkey area MT
Source: PLoS Comput Biol. 2021 Nov 12;17(11):e1009595. doi: 10.1371/journal.pcbi.1009595 (PMC8612546; doi:10.1371/journal.pcbi.1009595)
Supplement: S1 Data Code Repository — Running the code requires Matlab R2020a (The MathWorks, Inc.) and Python (Version 3.6). To perform all data analyses and fits, execute script ’PLOS_run_all.m’ from the main directory. See the comments in the scripts named ‘PLOS_run.m’ in the subdirectories for further information on the result plots and files created by running the code. (ZIP) [file pcbi.1009595.s001.zip › PLOS/Fit/Preparatory/Prep_GetOnsetDelays.m]

function [start_times] = Prep_GetOnsetDelays(monkey)

% start_times = [ ...
%     0.032, 0.010, 0.015, 0.040, 0.015, 0.030, 0.020, 0.015, ...
%     0.050, 0.040, 0.015, 0.025, 0.020, 0.010, 0.020, 0.015, ...
%     0.025, 0.015, 0.011, 0.010, 0.015, 0.024, 0.015, 0.016, ...
%     0.030, 0.040, 0.025, 0.020, 0.015, 0.016, 0.040, 0.030, ...
%     0.020, 0.045, 0.015, 0.095, 0.040, 0.030, 0.010, 0.025, ...
%     0.035, 0.020, 0.020, 0.010, 0.016, 0.015, 0.020, 0.030, ...
%     0.025, 0.030, 0.020, 0.050, 0.030, 0.010, 0.030, 0.015, ...
%     0.010, 0.020, 0.075, 0.030, 0.025, 0.035, 0.025, 0.035, ...
%     0.015, 0.015, 0.020, 0.025, 0.025, 0.015, 0.015, 0.030, ...
%     0.015, 0.015, 0.030, 0.030, 0.030, 0.030, 0.025, 0.010, ...
%     0.020, 0.030, 0.010, 0.030, 0.035, 0.025, 0.020, 0.030];
% 

switch monkey
    case 'Bummel'
        %Bummel
        start_times = [ ...
            0.035, 0.023, 0.016, 0.042, 0.022, 0.033, 0.025, 0.027, ...
            0.020, 0.048, 0.020, 0.030, 0.025, 0.030, 0.030, 0.034, ...
            0.032, 0.015, 0.013, 0.030, 0.017, 0.028, 0.023, 0.020, ...
            0.040, 0.040, 0.028, 0.037, 0.022, 0.030, 0.042, 0.033, ...
            0.023, 0.048, 0.035, 0.095, 0.045, 0.033, 0.018, 0.029, ...
            0.038, 0.023, 0.030, 0.027, 0.023, 0.018, 0.021, 0.044, ...
            0.034, 0.033, 0.023, 0.053, 0.033, 0.018, 0.036, 0.032, ...
            0.013, 0.023, 0.075, 0.021, 0.027, 0.037, 0.027, 0.038, ...
            0.023, 0.018, 0.024, 0.028, 0.028, 0.018, 0.027, 0.052, ...
            0.020, 0.025, 0.033, 0.030, 0.040, 0.033, 0.029, 0.017, ...
            0.023, 0.043, 0.022, 0.030, 0.041, 0.032, 0.030, 0.042];
        
    case 'Rudi'
        %Rudi
         start_times = [ ...
            0.025, 0.014, 0.021, 0.020, 0.024, 0.025, 0.049, 0.030, ...
            0.052, 0.031, 0.025, 0.030, 0.025, 0.022, 0.023, 0.023, ...
            0.000, 0.020, 0.046, 0.031, 0.030, 0.024, 0.024, 0.033, ...
            0.045, 0.046, 0.022, 0.048, 0.040, 0.030, 0.022, 0.032, ...
            0.032, 0.044, 0.019, 0.048, 0.038, 0.033, 0.032, 0.018, ...
            0.000, 0.020, 0.025, 0.040, 0.040, 0.035, 0.000, 0.047, ...
            0.036, 0.020, 0.045, 0.031, 0.020, 0.045, 0.052, 0.022];
        
%         start_times = [ ...
%             0.038, 0.033, 0.033, 0.018, 0.014, 0.025, 0.034, 0.036, ...
%             0.032, 0.047, 0.033, 0.017, 0.045, 0.031, 0.022, 0.042, ...
%             0.043, 0.022];
%         
end
end
