# Supplementary material for: Dynamic divisive normalization circuits explain and predict change detection in monkey area MT
Source: PLoS Comput Biol. 2021 Nov 12;17(11):e1009595. doi: 10.1371/journal.pcbi.1009595 (PMC8612546; doi:10.1371/journal.pcbi.1009595)
Supplement: S1 Data Code Repository — Running the code requires Matlab R2020a (The MathWorks, Inc.) and Python (Version 3.6). To perform all data analyses and fits, execute script ’PLOS_run_all.m’ from the main directory. See the comments in the scripts named ‘PLOS_run.m’ in the subdirectories for further information on the result plots and files created by running the code. (ZIP) [file pcbi.1009595.s001.zip › PLOS/Fit/Common/CompareModel.m]

function err = CompareModel(f_exp, dt_exp, n_finer, tau_e, tau_i, ...
	Ae_0, Ae_1, Ae_max, compare_method, VERBOSE, sem_exp)

nt_exp = numel(f_exp);
dt_mod = dt_exp/n_finer;
nt_mod = nt_exp*n_finer;

[f_mod_fine, ~, ~] = ...
    ReducedModelCalc(dt_mod, nt_mod, tau_e, tau_i, Ae_0, Ae_1, Ae_max);
f_mod_fine_mid = 0.5*(f_mod_fine(1:end-1)+f_mod_fine(2:end));
f_mod = mean(reshape(f_mod_fine_mid, [n_finer nt_exp]), 1)';

if VERBOSE
	t_exp = (-0.5+(1:nt_exp))*dt_exp;
	plot(t_exp, f_mod);
	hold on;
	plot(t_exp, f_exp(:, 1));
	hold off;
end

switch compare_method
	case 'QD'
		err = mean((f_mod-f_exp).^2);
	case 'CHISQ'
		if ~exist('sem_exp', 'var')
			error('CHISQ method requires additional argument SEM_EXP!');
		end
		f_valid = find(sem_exp ~= 0);
		err = mean( ((f_mod(f_valid)-f_exp(f_valid)) ...
			./sem_exp(f_valid)).^2 );
	otherwise
		error('This comparison method is not implemented!');
end		
