# Supplementary material for: Dynamic divisive normalization circuits explain and predict change detection in monkey area MT
Source: PLoS Comput Biol. 2021 Nov 12;17(11):e1009595. doi: 10.1371/journal.pcbi.1009595 (PMC8612546; doi:10.1371/journal.pcbi.1009595)
Supplement: S1 Data Code Repository — Running the code requires Matlab R2020a (The MathWorks, Inc.) and Python (Version 3.6). To perform all data analyses and fits, execute script ’PLOS_run_all.m’ from the main directory. See the comments in the scripts named ‘PLOS_run.m’ in the subdirectories for further information on the result plots and files created by running the code. (ZIP) [file pcbi.1009595.s001.zip › PLOS/Fit/Common/LogGridSearch2D.m]

function [p_mid, p_precision, err, flag_warning, p1_hist, p2_hist] = ...
	LogGridSearch2D(obj_func, p1_range, p2_range, n_discretize, n_iter, ...
	n_neighbors, VERBOSE)

if ~exist('VERBOSE', 'var') VERBOSE=false; end
if ~exist('n_neighbors', 'var') n_neighbors=1; end

n = n_discretize;	% extension of grid in 1D from middle point
ng = 2*n+1;			% total size of grid

% compute geometric mean in range
p1_mid = sqrt(prod(p1_range));
p2_mid = sqrt(prod(p2_range));

% factor between highest/lowest value in range
p_fac = [p1_range(2)/p1_range(1) p2_range(2)/p2_range(1)]; 
p_mid = [p1_mid p2_mid];	% middle point in range

% factor between subsequent grid points
dp_start = p_fac.^(1/(2*n));

% objective function storage
obj = zeros([ng ng]);

for i_iter=1:n_iter

	if i_iter == 1
		dp = dp_start;					% increment factor  
	else
		dp = dp.^(1/(n/n_neighbors));	% decrease increment factor
	end

	p1 = p_mid(1)*dp(1).^[-n:n]';
	p2 = p_mid(2)*dp(2).^[-n:n];

	p1_hist{i_iter} = p1;
	p2_hist{i_iter} = p2;

	for i1=1:ng
		for i2=1:ng
			obj(i1, i2) = obj_func(p1(i1), p2(i2));
		end
	end
	
	[~, i] = min(obj(:));
	[i1, i2] = ind2sub(ng*[1 1], i);

	p_mid = [p1(i1) p2(i2)];
	err = obj(i1, i2);

	if VERBOSE
		fprintf('Ranges: [%f,%f] x [%f,%f]\n', min(p1), max(p1), ...
			min(p2), max(p2));
		fprintf('Size: %f x %f\n', max(p1)-min(p1), max(p2)-min(p2));
		fprintf('p_min=[%i,%i]->[%f,%f] --> OBJ=%f\n\n', [i1 i2], p_mid, err);
		if VERBOSE > 1
			imagesc(obj'); hold on; plot(i1, i2, 'wo'); hold off; 
			obj(i1+[-1 0 1], i2+[-1 0 1])
			obj(1+n*(0:2), 1+n*(0:2))  
			% keyboard;
		end
	end
end

p_precision = dp;

flag_warning = [-(i1 == 1)+(i1 == ng); -(i2 == 1)+(i2 == ng)];
if sum(abs(flag_warning)) > 0
	fprintf('WARNING: Minimum still lies at borders of grid!\n');
end
