# Supplementary material for: Dynamic divisive normalization circuits explain and predict change detection in monkey area MT
Source: PLoS Comput Biol. 2021 Nov 12;17(11):e1009595. doi: 10.1371/journal.pcbi.1009595 (PMC8612546; doi:10.1371/journal.pcbi.1009595)
Supplement: S1 Data Code Repository — Running the code requires Matlab R2020a (The MathWorks, Inc.) and Python (Version 3.6). To perform all data analyses and fits, execute script ’PLOS_run_all.m’ from the main directory. See the comments in the scripts named ‘PLOS_run.m’ in the subdirectories for further information on the result plots and files created by running the code. (ZIP) [file pcbi.1009595.s001.zip › PLOS/Fit/Common/ShadyHose.m]

function ShadyHose(x, y, y_low, y_high, shade_style, line_style)

if ~exist('shade_style')
	shade_style = [0.8 0 0 0.2 0.0];	% [r g b alpha_face alpha_edge]
end

if ~exist('y_high')
	y_high = [];
end
if isempty(y_high)
	y_high = y_low;
end

xf = [x x(end:-1:1)];
yf = [y+y_high y(end:-1:1)-y_low(end:-1:1)];

fill(xf, yf, shade_style(1:3), 'FaceAlpha', shade_style(4), 'EdgeAlpha', shade_style(5));
if exist('line_style')
	hold on;
	plot(xf(1:end/2), yf(1:end/2), 'Color', line_style(1:3), ...
		'LineWidth', line_style(4));
	plot(xf(end/2+1:end), yf(end/2+1:end), 'Color', line_style(1:3), ...
		'LineWidth', line_style(4));
	hold off;
end
