# Supplementary material for: Dynamic divisive normalization circuits explain and predict change detection in monkey area MT
Source: PLoS Comput Biol. 2021 Nov 12;17(11):e1009595. doi: 10.1371/journal.pcbi.1009595 (PMC8612546; doi:10.1371/journal.pcbi.1009595)
Supplement: S1 Data Code Repository — Running the code requires Matlab R2020a (The MathWorks, Inc.) and Python (Version 3.6). To perform all data analyses and fits, execute script ’PLOS_run_all.m’ from the main directory. See the comments in the scripts named ‘PLOS_run.m’ in the subdirectories for further information on the result plots and files created by running the code. (ZIP) [file pcbi.1009595.s001.zip › PLOS/Fit/Common/ImportMTSpikes.m]

function [f_rates, t_spikes, filenames, pa1, pa2_list, ...
	n_spikes, ttotal_rates, n_trials_total, all_spikes] = ...
	ImportMTSpikes(data_set, dt_spikes, t_start, t_end, ...
	monkey, idcs_neurons, mt_data_path)
% ImportMTSpikes - Function for importing spike data from all cells of ONE monkey in ONE condition
%
% Usage:
% [f_rates, t_spikes, filenames, pa1, pa2_list, n_spikes, ttotal_rates, 
%   n_trials_total, all_spikes] = ...
%   ImportMTSpikes(data_set, dt_spikes, t_start, t_end, monkey, idcs_neurons);
%
% Author:   Udo Ernst (udo@neuro.uni-bremen.de)
%
% Date:     17 June 2011 / 8 May 2015 / 21 June 2016 / 2 Nov 2016 / 3 Sep 2019 / 16 Jul 2021
%
% Description:
%
%   data_set           : condition to be displayed. Can be
%                        'dt', 'st', 'vt', 'at30', 'at90', 'at30r', 'at90r'
%   dt_spikes          : bin size for PSTH's in SECONDS
%	t_start			   : (NOT SPECIFIED: []) optional start point for spike extraction
%	t_end			   : (NOT SPECIFIED: []) optional end point for spike extraction
%   pref_dir           : vector of numbers (for each cell one) indicating which
%                        direction is the preferred one for each cell
	
	mf = mfilename;

	% evaluate optional argument pointing to data path
	if ~exist('mt_data_path')
		mt_data_path = [];
	end
	if isempty(mt_data_path)
		mt_data_path = '/0/Archive/Data/MT/SpeedChange/DH5_to_Matlab';
	end
    
	% load data
    filename = [mt_data_path filesep 'Data' filesep monkey(1) ...
		'_data_' data_set '.mat'];
	fprintf('%s: Loading data from %s...', mf, filename);
    load(filename);
	fprintf(' done!\n');


    % extract mean spike responses and lfps
	if ~exist('idcs_neurons')
    	n_neurons    = numel(data.filenames);
		idcs_neurons = 1:n_neurons;
	else
		n_neurons	= numel(idcs_neurons);
	end
    t               = data.lfp_t_sec;
    dt              = diff(t(1:2));
	t_start_min		= t(1);
	t_end_max		= t(end)+dt;
	if isempty(t_start) t_start = t_start_min; end
	if isempty(t_end) t_end = t_end_max; end
	if (t_start < t_start_min) || (t_end > t_end_max)
		fprintf('%s: Requested start/end time out of bounds [%f, %f] s!\n', ...
			mf, t_start_min, t_end_max);
		error('Exiting');
	end
	n_t_spikes		= ceil((t_end-t_start)/dt_spikes-sqrt(eps));
    t_spikes        = t_start+(0:n_t_spikes)*dt_spikes;
    pa1             = data.dim{idcs_neurons(1)}.values{1};
    pa2             = data.dim{idcs_neurons(1)}.values{2};
    n_pa1           = numel(pa1);
    n_pa2           = numel(pa2);
    
    pa2_list        = zeros([n_pa2 n_neurons]);
    
    % allocate arrays for holding average activities
    % spikes          = zeros([n_t_spikes n_pa1 n_pa2]);
    % lfp             = zeros([n_t n_pa1 n_pa2]);
    % onsets          = cell([n_neurons 2]);
    % n_norm_total    = zeros([n_pa1 n_pa2]);
    % idx_pref        = zeros(n_neurons, 1);
    % idx_pref_data   = zeros(n_neurons, 1);
	f_rates			= zeros([n_t_spikes n_pa1 n_pa2 n_neurons]);
    n_spikes        = zeros([n_t_spikes n_pa1 n_pa2 n_neurons]);
    all_spikes      = cell([n_pa1 n_pa2 n_neurons]);
    ttotal_rates    = zeros([n_pa1 n_pa2 n_neurons]);
    
    % loop through all neurons
    n_trials_total  = zeros([n_pa1 n_pa2 n_neurons]);
    for select_neuron = 1:n_neurons
		i_neuron		= idcs_neurons(select_neuron);
		fprintf('%s: Processing neuron index %i, neuron number %i, 1st filename %s...\n', ...
			mfilename, select_neuron, i_neuron, data.filenames{i_neuron}{1});
        
        % for each neurons, first collect data from all files and average
        temp_spikes     = zeros([n_t_spikes+1 n_pa1 n_pa2]);
        % temp_lfp        = zeros([n_t n_pa1 n_pa2]);
        n_files         = numel(data.spikes{i_neuron});
        
        temp_n_pa1      = numel(data.dim{i_neuron}.values{1});
        temp_n_pa2      = numel(data.dim{i_neuron}.values{2});
        if (temp_n_pa1 ~= n_pa1)
        	fprintf('%s: WARNING - more/less stimulus parameters in stimulus dim#1.\n', mf);
			fprintf('%s: CELL %i: %i compared to FIRST: %i\n', mf, i_neuron, temp_n_pa1, n_pa1);
		end
        if (temp_n_pa2 ~= n_pa2)
			fprintf('%s: WARNING - more/less stimulus parameters in stimulus dim#2.\n', mf);
			fprintf('%s: CELL %i: %i compared to FIRST: %i\n', mf, i_neuron, temp_n_pa2, n_pa2);    
        end
        pa2_list(1:temp_n_pa2, select_neuron) = data.dim{i_neuron}.values{2};

        for i_file = 1:n_files;
            temp_s          = data.spikes{i_neuron}{i_file};
            % temp_l        = data.lfp{i_neuron}{i_file};
            for i_pa1 = 1:n_pa1; for i_pa2 = 1:n_pa2
                    
                    i_stim1		= find(data.dim{i_neuron}.values{1} == pa1(i_pa1));
                    i_stim2 	= find(data.dim{i_neuron}.values{2} == pa2(i_pa2));
                    if (numel(i_stim2) == 0)
                        i_stim2 = 1;
                    end
                    if (numel(i_stim1) == 0)
                        fprintf('WARNING(neuron=%i): stimulus value pair NOT found in actual recording!\n', i_neuron);
                        continue;
                    end
                    
                    n_trials	= numel(temp_s.stim{i_stim1, i_stim2});
                    n_trials_total(i_pa1, i_pa2, select_neuron) = ...
                        n_trials_total(i_pa1, i_pa2, select_neuron)+n_trials;
                    
                    if isempty(all_spikes{i_pa1, i_pa2, select_neuron})
                        all_spikes{i_pa1, i_pa2, select_neuron} = zeros([n_t_spikes 0]);
                    end
                    
                    for i_trial = 1:n_trials
                        psth = reshape(histc(temp_s.stim{i_stim1, i_stim2}{i_trial}, ...
                            t_spikes), [n_t_spikes+1 1]);
                        temp_spikes(:, i_pa1, i_pa2) = temp_spikes(:, i_pa1, i_pa2)+psth;
						all_spikes{i_pa1, i_pa2, select_neuron}(:, end+1) = psth(1:end-1, 1);
                    end
                    % if ~isempty(temp_l.stim{i_stim1, i_stim2})
                    %     temp_lfp(:, i_pa1, i_pa2) = temp_lfp(:, i_pa1, i_pa2)+ ...
                    %         sum(temp_l.stim{i_stim1, i_stim2}, 1)';n_norm/dt_spikes
                    % end
                    
                end; end % i_pa1, i_pa2

        end % i_file
        
        % temp_spikes now contains the total number of spikes over all
        % files, but for only ONE neuron.
        % temp_spikes     = temp_spikes/dt_spikes;
        % spikes          = spikes+temp_spikes;
        % lfp             = lfp+temp_lfp;
        
        % normalization...
		temp_spikes		  = temp_spikes(1:end-1, :, :);
        % n_norm_total = n_norm_total+n_trials_total;
		n_spikes(:, :, :, select_neuron) = temp_spikes;
        for i_pa1=1:n_pa1;
            for i_pa2=1:n_pa2
                n_norm = n_trials_total(i_pa1, i_pa2, select_neuron);
                ttotal_rates(i_pa1, i_pa2, select_neuron) = n_norm*dt_spikes;
                if (n_norm > 0)
                    f_rates(:, i_pa1, i_pa2, select_neuron) = ...
                        temp_spikes(:, i_pa1, i_pa2)/n_norm/dt_spikes;
                    % temp_lfp(:, i_pa1, i_pa2) = ...
                    %     temp_lfp(:, i_pa1, i_pa2)/n_norm;
                end
            end
        end
        % f_norm_total    = ones([1 numel(n_norm_total)]);
        % f_norm_notzero  = find(n_norm_total > 0);
        % f_norm_total(1, f_norm_notzero) = 1./n_norm_total(f_norm_notzero);
        % f_norm_spikes   = repmat(f_norm_total, [n_t_spikes 1]);
        % f_norm_lfp      = repmat(f_norm_total, [n_t 1]);
    end % i_neuron

    filenames = data.filenames(idcs_neurons);
	t_spikes = t_spikes(1, 1:end-1);
    
end
