# Supplementary material for: Dynamic divisive normalization circuits explain and predict change detection in monkey area MT
Source: PLoS Comput Biol. 2021 Nov 12;17(11):e1009595. doi: 10.1371/journal.pcbi.1009595 (PMC8612546; doi:10.1371/journal.pcbi.1009595)
Supplement: S1 Data Code Repository — Running the code requires Matlab R2020a (The MathWorks, Inc.) and Python (Version 3.6). To perform all data analyses and fits, execute script ’PLOS_run_all.m’ from the main directory. See the comments in the scripts named ‘PLOS_run.m’ in the subdirectories for further information on the result plots and files created by running the code. (ZIP) [file pcbi.1009595.s001.zip › PLOS/Fit/Common/SearchTaus.m]

function [ te_opt, ti_opt, Ae_mat_out, taxis_out, qd_out, ...
		chisq_out, chisqn, nll_out, pvalue_out, sigma_out ] = ...
	SearchTaus( te_m, ti_m, n, re, ri, iter, dt, nt, Ae_0, Ae_1, ...
		Ae_max, nfine, f_fit_pref, sem_fit_pref, ...
		idx_upto, ns_fit_pref, ttotal_fit_pref, method_optimize )
%creates vectors for tau_e and tau_i n steps in both directions around the
%chosen middle value. Steps follow a given rate
%this procedure is repeatet iter times, each time chosing new vectors
%around the previously found best results

te_opt = te_m;
ti_opt = ti_m;

de_start = re^(1/(2*n));
di_start = ri^(1/(2*n));
    
nte = 2*n;
nti = 2*n;

% prepare for log-likelihood-computation
k = ns_fit_pref(1:idx_upto);
log_kfac = [0 cumsum(log(1:max(k)))];
ll_const = -mean(log_kfac(1+k));

% find out how to obtain spike counts from rates (*trials*dt)
f_exp = f_fit_pref(1:idx_upto);

% ...NEEDS NOT TO BE COMPUTED: ttotal_fit_pref == trials*dt!
% f_valid = f_exp ~= 0;
% c = k(f_valid)./f_exp(f_valid);
% if std(c) > eps
% 	error('Something wrong with conversion from rates to spikes!');
% end
% c_mean = mean(c);
% fprintf('%.2f - %.2f\n', c, ttotal_fit_pref);

for n_iter = 1:iter
    
    if n_iter == 1
        de_new = de_start;
        di_new = di_start;
        rate_e_new = re;
        rate_i_new = ri;
    else
        rate_e_new = de^2;
        rate_i_new = di^2;
        de_new = de^(1/n);
        di_new = di^(1/n);
    end
    
    de = de_new;
    di = di_new;
    rate_e = rate_e_new;
    rate_i = rate_i_new;
    
    te = (te_opt*de.^([-n:+n]));
    ti = (ti_opt*di.^([-n:+n]));
    
    Ae_mat = cell(nte, nti);

    qd = zeros(nte, nti);
	chisq = zeros(nte, nti);
    nll = zeros(nte, nti);
    
    sigma = zeros(nte, nti);
	pvalue = zeros(nte, nti);

    for e = 1:nte
        for i = 1:nti
                
            [Ae_mat{e, i}, taxis{e, i}] = ...
                ReducedModelCalc(dt, nt, te(e), ti(i), Ae_0, Ae_1, Ae_max);
            
            [ FR_model_dwn ] = DownsampleModel( Ae_mat{e, i}, nfine);

			%%% mean quadratic error (optimal for GAUSSIAN noise)
			f_model = FR_model_dwn(1:idx_upto);
			qd_temp = mean((f_model-f_exp).^2);

			%%% negative log-likelihood (optimal for POISSON noise)
			lambda = f_model*ttotal_fit_pref;
			nll_temp = -mean(k.*log(lambda)-lambda+ll_const);

			%%% chisquare-measure
			sem_f_exp = sem_fit_pref(1:idx_upto);
			f_valid = find(sem_f_exp ~= 0);
			chisq_temp = mean( ((f_model(f_valid)-f_exp(f_valid)) ...
				./sem_f_exp(f_valid)).^2 );
			chisqn_temp = numel(f_valid);

            [p_lowerhigher, ~, ~ ] = ...
				PnT_outside_f(k, ttotal_fit_pref, f_model);
            sigma_temp = sqrt(2)*erfinv(1-mean(p_lowerhigher));
            
            qd(e, i) = qd_temp;
            chisq(e, i) = chisq_temp;
            nll(e, i) = nll_temp;

			pvalue(e, i) = mean(p_lowerhigher);
            sigma(e, i) = sigma_temp;
                
        end %ti
    end %te
	chisqn = chisqn_temp;

    % find lowest qd or sigma value and corresponding te and ti
    qd_min = find(min(min(qd)) == qd, 1);

	% NEW! Rather find minimal CHISQ!
    chisq_min = find(min(min(chisq)) == chisq, 1);

	% EVEN NEWER! Rather find minimal NLL!
    nll_min = find(min(min(nll)) == nll, 1);

	switch (method_optimize) % minimize the...
		case 'MSE' % ...mean-squared error
    		[j, k] = ind2sub([nte nti], qd_min);
		case 'MXI2' % ...mean Chi-Squared
    		[j, k] = ind2sub([nte nti], chisq_min);
		case 'NLL' % ...negative log-likelihood
    		[j, k] = ind2sub([nte nti], nll_min);
	end
    
    te_opt = te(j);
    ti_opt = ti(k);
    
end %iter

Ae_mat_out = Ae_mat{j, k};
taxis_out = taxis{j, k};

qd_out = qd(j, k);
chisq_out = chisq(j, k);
nll_out = nll(j, k);

sigma_out = sigma(j, k);
pvalue_out = pvalue(j, k);

end
