# Supplementary material for: Dynamic divisive normalization circuits explain and predict change detection in monkey area MT
Source: PLoS Comput Biol. 2021 Nov 12;17(11):e1009595. doi: 10.1371/journal.pcbi.1009595 (PMC8612546; doi:10.1371/journal.pcbi.1009595)
Supplement: S1 Data Code Repository — Running the code requires Matlab R2020a (The MathWorks, Inc.) and Python (Version 3.6). To perform all data analyses and fits, execute script ’PLOS_run_all.m’ from the main directory. See the comments in the scripts named ‘PLOS_run.m’ in the subdirectories for further information on the result plots and files created by running the code. (ZIP) [file pcbi.1009595.s001.zip › PLOS/Fit/Common/DownsampleModel.m]

function [ FR_model ] = DownsampleModel( FR_model_r, nfine)
%Input model vector (timwe first dim) and receive downsampled vector of
%these data to fit model data.

f_tmp = (FR_model_r(1:end-1)+FR_model_r(2:end))/2;
if mod(numel(f_tmp), nfine) ~= 0
    error('Resampling size not consistent with vector length')
end
FR_model = mean(reshape(f_tmp, nfine, numel(f_tmp)/nfine), 1)'; 

end
