# Supplementary material for: Dynamic divisive normalization circuits explain and predict change detection in monkey area MT
Source: PLoS Comput Biol. 2021 Nov 12;17(11):e1009595. doi: 10.1371/journal.pcbi.1009595 (PMC8612546; doi:10.1371/journal.pcbi.1009595)
Supplement: S1 Data Code Repository — Running the code requires Matlab R2020a (The MathWorks, Inc.) and Python (Version 3.6). To perform all data analyses and fits, execute script ’PLOS_run_all.m’ from the main directory. See the comments in the scripts named ‘PLOS_run.m’ in the subdirectories for further information on the result plots and files created by running the code. (ZIP) [file pcbi.1009595.s001.zip › PLOS/Fit/Common/PnT_outside_f.m]

function [p_lowerhigher, p_low, p_high] = PnT_outside_f(n, T, f);
%   PnT_outside_f.m
%   ===============
%   Assumes a Poisson process has delivered a spike count n in a time
%   interval T. How much is the probability that the underlying rate
%   lambda was lower (p_low) or higher (p_high) than a given rate f?
%   p_lowerhigher returns the minimum of the two values...
%
%   If not a time interval is given, but a rate f_n that corresponds to
%   the event count n, use this function as follows:
%   [p_lowerhigher, p_low, p_high] = PnT_outside_f(n, n./f_n, f);
%

    p_low = gammainc(f.*T, n+1);
    p_high = 1-p_low;
    p_lowerhigher = min(p_low, p_high);

end
