# Supplementary material for: Dynamic divisive normalization circuits explain and predict change detection in monkey area MT
Source: PLoS Comput Biol. 2021 Nov 12;17(11):e1009595. doi: 10.1371/journal.pcbi.1009595 (PMC8612546; doi:10.1371/journal.pcbi.1009595)
Supplement: S1 Data Code Repository — Running the code requires Matlab R2020a (The MathWorks, Inc.) and Python (Version 3.6). To perform all data analyses and fits, execute script ’PLOS_run_all.m’ from the main directory. See the comments in the scripts named ‘PLOS_run.m’ in the subdirectories for further information on the result plots and files created by running the code. (ZIP) [file pcbi.1009595.s001.zip › PLOS/Fit/Common/test_LogGridSearch2D.m]

clear all;
close all;

VERBOSE = true;

te_min = 0.001;
te_max = 0.100;
te_m = sqrt(te_max/te_min)*te_min;
re = te_max/te_min;

ti_min = 0.001;
ti_max = 0.500;
ti_m = sqrt(ti_max/ti_min)*ti_min;
ri = ti_max/ti_min;

te_opt = 0.02535390;
ti_opt = 0.34434242;
f = @(x, y) -exp(-((x-te_opt).^2+(y-ti_opt).^2));
[t_opt, p_opt, err] = LogGridSearch2D(f, [te_min te_max], [ti_min ti_max], 15, 10, 1, VERBOSE);
fprintf('Error of search: [%f, %f]: %f\n\n', t_opt-[te_opt ti_opt], err);

te_opt = 0.02535390;
ti_opt = 0.61434242;
f = @(x, y) -exp(-((x-te_opt).^2+(y-ti_opt).^2));
[t_opt, p_opt, err] = LogGridSearch2D(f, [te_min te_max], [ti_min ti_max], 15, 10, 1, VERBOSE);
fprintf('Error of search: [%f, %f]: %f\n\n', t_opt-[te_opt ti_opt], err);

te_opt = 0.02535390;
ti_opt = 1.64434242;
f = @(x, y) -exp(-((x-te_opt).^2+(y-ti_opt).^2));
[t_opt, p_opt, err] = LogGridSearch2D(f, [te_min te_max], [ti_min ti_max], 15, 10, 1, VERBOSE);
fprintf('Error of search: [%f, %f]: %f\n\n', t_opt-[te_opt ti_opt], err);
