# Supplementary material for: Dynamic divisive normalization circuits explain and predict change detection in monkey area MT
Source: PLoS Comput Biol. 2021 Nov 12;17(11):e1009595. doi: 10.1371/journal.pcbi.1009595 (PMC8612546; doi:10.1371/journal.pcbi.1009595)
Supplement: S1 Data Code Repository — Running the code requires Matlab R2020a (The MathWorks, Inc.) and Python (Version 3.6). To perform all data analyses and fits, execute script ’PLOS_run_all.m’ from the main directory. See the comments in the scripts named ‘PLOS_run.m’ in the subdirectories for further information on the result plots and files created by running the code. (ZIP) [file pcbi.1009595.s001.zip › PLOS/Fit/Common/ReducedModelCalc.m]

function [ Ae_mat, Ai_mat, taxis ] = ReducedModelCalc( dt, nt, tau_e, tau_i, Ae_0, Ae_1, Ae_max )
%    RecudedModelCalc.m
%    ==================
%    calculates the time course of the reduced model
%    (i.e., input step, exact analytical solution of inhib DGL)
%  

taxis = dt*(0:nt);

Ai_mat = ((1/Ae_1-1/Ae_0)/(1/Ae_0-1/Ae_max))*exp(-taxis/tau_i);
Ae_mat = zeros(nt,1);
Ae_mat(1,:) = Ae_0;
for t = 1:nt
    Ae_mat(t+1,1) = Ae_mat(t,1)+(dt/tau_e)*(-Ae_mat(t,1)+( Ae_max/...
        (Ai_mat(t)+(Ae_max/Ae_1))));
end

end
