# Supplementary material for: Dynamic divisive normalization circuits explain and predict change detection in monkey area MT
Source: PLoS Comput Biol. 2021 Nov 12;17(11):e1009595. doi: 10.1371/journal.pcbi.1009595 (PMC8612546; doi:10.1371/journal.pcbi.1009595)
Supplement: S1 Data Code Repository — Running the code requires Matlab R2020a (The MathWorks, Inc.) and Python (Version 3.6). To perform all data analyses and fits, execute script ’PLOS_run_all.m’ from the main directory. See the comments in the scripts named ‘PLOS_run.m’ in the subdirectories for further information on the result plots and files created by running the code. (ZIP) [file pcbi.1009595.s001.zip › PLOS/PLOS_run_all.m]

clear all;
close all;

cd Model; PLOS_run; cd ..;
cd Slope; PLOS_run; cd ..;
cd Fit; PLOS_run; cd ..;

fprintf('Please run IPython notebook "divine_approximation_V6.ipynb"\n');
fprintf('in Model/Scripts by hand!\n');
